# Supplementary material for: Astrocyte Subtype-Specific Expression of the Sodium-Coupled Citrate Transporter SLC13A5 and Citrate Metabolism Genes Across Alzheimer’s Disease Pseudoprogression: A Single-Nucleus RNA Sequencing Analysis of the Human Middle Temporal Gyrus
Source: Curr Issues Mol Biol. 2026 Jul 5;48(7):691. doi: 10.3390/cimb48070691 (PMC13407191; doi:10.3390/cimb48070691)
Supplement: Supplementary file 1 [file cimb-48-00691-s001.zip]

Archive with 11 entries (10 files):
- Supplementary_files_cimb_final/
- Supplementary_files_cimb_final/.DS_Store
- __MACOSX/Supplementary_files_cimb_final/._.DS_Store
- Supplementary_files_cimb_final/NEC03V02D0526_MDPI_Supp.pdf
- __MACOSX/Supplementary_files_cimb_final/._NEC03V02D0526_MDPI_Supp.pdf
- Supplementary_files_cimb_final/NEC_logo.png
- __MACOSX/Supplementary_files_cimb_final/._NEC_logo.png
- Supplementary_files_cimb_final/NEC03V02D0526_MDPI_CSR.pdf
- __MACOSX/Supplementary_files_cimb_final/._NEC03V02D0526_MDPI_CSR.pdf
- Supplementary_files_cimb_final/NEC03V02D0526_MDPI_CSR.Rmd
- __MACOSX/Supplementary_files_cimb_final/._NEC03V02D0526_MDPI_CSR.Rmd
