# Supplementary material for: Astrocyte Subtype-Specific Expression of the Sodium-Coupled Citrate Transporter SLC13A5 and Citrate Metabolism Genes Across Alzheimer’s Disease Pseudoprogression: A Single-Nucleus RNA Sequencing Analysis of the Human Middle Temporal Gyrus
Source: Curr Issues Mol Biol. 2026 Jul 5;48(7):691. doi: 10.3390/cimb48070691 (PMC13407191; doi:10.3390/cimb48070691)
Supplement: Supplementary file 1 [file cimb-48-00691-s001.zip › Supplementary_files_cimb_final/NEC03V02D0526_MDPI_CSR.Rmd]

---
title: "Health Informatics Laboratory"
lang: en-US
fontsize: 11pt
geometry: margin=2.5cm
output:
  pdf_document:
    latex_engine: xelatex
    toc: true
    number_sections: true
    keep_tex: true
colorlinks: true
linkcolor: black
urlcolor: blue
citecolor: blue

params:
  titulo_trabalho: "Astrocyte subtype-specific expression of the sodium-coupled citrate transporter SLC13A5 and citrate metabolism genes across Alzheimer's disease pseudoprogression: a single-nucleus RNA sequencing analysis of the human middle temporal gyrus"
  grupo: "Health Informatics Laboratory - LabInfoS"
  analista_principal: "Prof. Dr. Hércules R. Freitas"
  codigo_versionamento: "NECS03V02D0526"
  logo_path: "NEC_logo.png"
  confidencialidade: "Schuck, 2026"

header-includes:
  - \usepackage{float}
  - \usepackage{tocloft}
  - \setlength{\cftbeforetoctitleskip}{-1cm}
  - \setlength{\cftaftertoctitleskip}{0.2cm}
  - \usepackage{pdflscape}
  - \usepackage{unicode-math}
  - \usepackage{graphicx}
  - \usepackage{fancyhdr}
  - \usepackage{titling}
  - \setlength{\droptitle}{-1.5cm}
  - \usepackage{booktabs}
  - \usepackage{array}
  - \usepackage{setspace}
  - \setlength{\parskip}{0.35em}
  - \usepackage{indentfirst}
  - \setlength{\parindent}{20pt}
  - \pagestyle{fancy}
  - \fancyhf{}
  - \setlength{\headheight}{28pt}
  - \fancyhead[C]{\includegraphics[height=2.1cm]{\logoNEC}}
  - \fancyfoot[C]{\thepage}
  - \renewcommand{\headrulewidth}{0pt}
  - \renewcommand{\footrulewidth}{0pt}
  - \fancypagestyle{plain}{
      \fancyhf{}
      \fancyhead[C]{\includegraphics[height=2.1cm]{\logoNEC}}
      \renewcommand{\headrulewidth}{0pt}
      \renewcommand{\footrulewidth}{0pt}
    }
  - \setlength{\headsep}{36pt}
  - \newcommand{\logoNEC}{NEC_logo.png}
---

```{r setup, include=FALSE, knitr.table.format = "latex"}
knitr::opts_chunk$set(
  echo    = FALSE,
  message = FALSE,
  warning = FALSE,
  fig.align = "center",
  kable_styling_options = c("HOLD_position", "scale_down")
)
```

```{r params_to_latex, include=FALSE}
logo   <- params$logo_path
codigo <- params$codigo_versionamento
padrao <- "^NECS\\d{2}V\\d{2}D\\d{4}$"
if (!grepl(padrao, codigo))
  stop("Invalid version code. Use NECSXXVXXDXXXX format.", call. = FALSE)
if (!file.exists(logo))
  stop(paste0("Logo not found: '", logo, "'"), call. = FALSE)
cat(sprintf("\\renewcommand{\\logoNEC}{%s}\n", logo))
```

\begin{titlepage}

\thispagestyle{empty}

\centering

\vspace*{0.5cm}

\includegraphics[height=2.6cm]{\logoNEC}\\

\vspace{1.2cm}

{\LARGE \textbf{`r params$titulo_trabalho`}\par}

\vspace{0.8cm}

{\large Companion Statistical Report\par}

\vspace{1.2cm}

\renewcommand{\arraystretch}{1.25}

\begin{tabular}{>{\bfseries}p{5.2cm} p{9.2cm}}

Analyst & `r params$analista_principal` \\
Laboratory & `r params$grupo` \\
Version code & `r params$codigo_versionamento` \\
Date & `r format(Sys.Date(), "%d/%m/%Y")` \\

\end{tabular}

\vfill

{\small `r params$confidencialidade`\par}

\end{titlepage}

# Title page

## Title

\noindent
**Astrocyte subtype-specific expression of the sodium-coupled citrate transporter SLC13A5 and citrate metabolism genes across Alzheimer's disease pseudoprogression: a single-nucleus RNA sequencing analysis of the human middle temporal gyrus**

## Authors

\noindent
Patrícia Fernanda Schuck$^1$

\noindent
Gustavo da Costa Ferreira$^1$

\noindent
Hércules Rezende Freitas$^2$

\vspace{0.4cm}

\noindent
$^1$Laboratório de Erros Inatos do Metabolismo, Programa de Bioquímica e Biofísica Celular, Instituto de Bioquímica Médica Leopoldo de Meis, Universidade Federal do Rio de Janeiro, Rio de Janeiro 21941-599, Brazil.

\noindent
$^2$Laboratório de Informática em Saúde (LabInfoS), Departamento de Ciências Médicas Integradas, Faculdade de Ciências Médicas, Universidade do Estado do Rio de Janeiro, Cabo Frio 28905-320, Brazil.

\vspace{0.4cm}

\noindent
Correspondence: [hercules.freitas@uerj.br](hercules.freitas@uerj.br)

```{r libraries}
library(scrattch.taxonomy)
library(anndata)
library(rhdf5)
library(Matrix)
library(tidyverse)
library(gtsummary)
library(gt)
library(kableExtra)
library(ggrepel)
library(patchwork)
library(stringr)
library(segmented)
library(reshape2)
library(car)
library(broom)
library(scales)
```

```{r load-rds}
# Load all pre-computed objects
taxonomy.counts <- readRDS("taxonomy_counts_50cells.rds")
taxonomy.anno   <- readRDS("taxonomy_anno.rds")
anno_df         <- readRDS("anno_df.rds")
slc13a5_full    <- readRDS("slc13a5_full.rds")
stats           <- readRDS("slc13_stats.rds")
results         <- readRDS("slc13_results.rds")
obs_metadata    <- readRDS("obs_metadata.rds")
subclass_full   <- readRDS("subclass_full.rds")
pseudo_score    <- readRDS("pseudo_score.rds")
plot_df_full    <- readRDS("plot_df_full.rds")
astro_df        <- readRDS("astro_df.rds")

# Reconstruct astro_idx (67,419 astrocytes with valid pseudo_score)
astro_idx <- which(plot_df_full$subclass == "Astrocyte" &
                   !is.na(plot_df_full$pseudo_score))

# Attach supertype and sex to astro_df
astro_df$supertype <- obs_metadata$supertype[astro_idx]
astro_df$sex       <- obs_metadata$sex[astro_idx]

# Gene panels
all_genes  <- c("SLC13A5", "SLC13A3", "SLC25A1", "ACLY", "ACO1", "ACO2", "IDH1", "IDH2")
gene_order <- c("SLC13A5", "SLC13A3", "SLC25A1", "ACLY", "ACO1", "ACO2", "IDH1", "IDH2")
markers_to_extract <- c("GFAP", "VIM", "C3", "ALDH1L1", "AQP4", "S100B", "CD44", "LCN2")

# Supertype color palette
stype_colors <- c(
  "Astro_1" = "#B0C4DE",
  "Astro_2" = "#4A46A0",
  "Astro_3" = "#00B9D2",
  "Astro_4" = "darkgreen",
  "Astro_5" = "#FFA500",
  "Astro_6" = "#CC0000"
)

# Sex colors
sex_colors <- c("Female" = "deeppink", "Male" = "darkblue")
```

```{r data-inspection, eval=FALSE, include=FALSE}
# DATA INSPECTION — run once, output saved to RDS
f <- "SEAAD_MTG_RNAseq_final-nuclei.2024-02-13.h5ad"

read_obs_column <- function(file, col_name) {
  values <- h5read(file, paste0("/obs/", col_name))
  tryCatch({
    categories <- h5read(file, paste0("/obs/__categories/", col_name))
    return(categories[values + 1])
  }, error = function(e) return(values))
}

supertype      <- read_obs_column(f, "Supertype")
subclass       <- read_obs_column(f, "Subclass")
class          <- read_obs_column(f, "Class")
sex            <- read_obs_column(f, "Sex")
donor_id       <- read_obs_column(f, "Donor ID")
supertype_conf <- h5read(f, "/obs/Supertype confidence")

obs_metadata <- data.frame(
  supertype = supertype, subclass = subclass, class = class,
  sex = sex, donor_id = donor_id, supertype_conf = supertype_conf,
  stringsAsFactors = FALSE
)

saveRDS(obs_metadata, "obs_metadata.rds")
```

```{r subsampling, eval=FALSE, include=FALSE}
# SUBSAMPLING — run once, builds taxonomy.counts (50 cells/supertype)
f <- "SEAAD_MTG_RNAseq_final-nuclei.2024-02-13.h5ad"

set.seed(42)
keep_idx <- unlist(lapply(
  split(seq_len(nrow(obs_metadata)), obs_metadata$supertype),
  function(i) sample(i, min(50, length(i)))
))
keep_idx <- sort(keep_idx)

# Read indptr with 64-bit float conversion (cumulative nnz > 2^31)
indptr <- as.numeric(h5read(f, "/X/indptr", bit64conversion = "double"))

starts <- indptr[keep_idx]
ends   <- indptr[keep_idx + 1]

all_data <- c(); all_indices <- c(); new_indptr <- c(0L)

for (i in seq_along(keep_idx)) {
  s <- starts[i]; e <- ends[i]
  if (!is.na(s) && !is.na(e) && e > s) {
    chunk_data    <- h5read(f, "/X/data",    index = list((s+1):e))
    chunk_indices <- h5read(f, "/X/indices", index = list((s+1):e))
    all_data    <- c(all_data,    chunk_data)
    all_indices <- c(all_indices, chunk_indices)
  }
  new_indptr <- c(new_indptr, length(all_data))
  if (i %% 500 == 0) cat("Processed", i, "of", length(keep_idx), "\n")
}

gene_names <- h5read(f, "/var/_index")
n_genes    <- length(gene_names)
row_idx    <- rep(seq_along(keep_idx), diff(new_indptr))

counts_matrix <- sparseMatrix(
  i = row_idx, j = all_indices + 1, x = as.numeric(all_data),
  dims = c(length(keep_idx), n_genes),
  dimnames = list(rownames(obs_metadata)[keep_idx], gene_names)
)

taxonomy.counts   <- counts_matrix
taxonomy.metadata <- obs_metadata[keep_idx, ]

saveRDS(taxonomy.counts, "taxonomy_counts_50cells.rds")
saveRDS(indptr, "indptr.rds")
```

```{r slc13-extraction, eval=FALSE, include=FALSE}
# FULL-DATASET SLC13A5 EXTRACTION
f <- "SEAAD_MTG_RNAseq_final-nuclei.2024-02-13.h5ad"
gene_names  <- h5read(f, "/var/_index")
indptr      <- as.numeric(h5read(f, "/X/indptr", bit64conversion = "double"))
n_cells_total     <- length(indptr) - 1
slc13a5_idx <- which(gene_names == "SLC13A5") - 1
slc13a5_full <- numeric(n_cells_total)

chunk_size <- 1000
n_chunks   <- ceiling(n_cells_total / chunk_size)

for (chunk in seq_len(n_chunks)) {
  cell_start <- (chunk - 1) * chunk_size + 1
  cell_end   <- min(chunk * chunk_size, n_cells_total)
  s <- indptr[cell_start]; e <- indptr[cell_end + 1]
  if (e > s) {
    h5closeAll()
    chunk_indices <- h5read(f, "/X/indices", index = list((s+1):e))
    hits <- which(chunk_indices == slc13a5_idx)
    if (length(hits) > 0) {
      h5closeAll()
      chunk_data   <- h5read(f, "/X/data", index = list((s+1):e))
      chunk_indptr <- indptr[cell_start:(cell_end+1)] - s
      cell_local   <- findInterval(hits - 1, chunk_indptr[-length(chunk_indptr)])
      slc13a5_full[cell_start - 1 + cell_local] <- chunk_data[hits]
      rm(chunk_data)
    }
    rm(chunk_indices); gc(); h5closeAll()
  }
  if (chunk %% 100 == 0) cat("Chunk", chunk, "of", n_chunks, "\n")
}

plot_df_full <- data.frame(
  pseudo_score = pseudo_score, subclass = subclass_full,
  SLC13A5 = slc13a5_full, stringsAsFactors = FALSE
)

saveRDS(slc13a5_full, "slc13a5_full.rds")
saveRDS(plot_df_full, "plot_df_full.rds")
```

```{r citrate-gene-extraction, eval=FALSE, include=FALSE}
# MULTI-GENE EXTRACTION (SLC13A3 + citrate metabolism genes)
f          <- "SEAAD_MTG_RNAseq_final-nuclei.2024-02-13.h5ad"
gene_names <- rhdf5::h5read(f, "/var/_index")
indptr     <- readRDS("indptr.rds")
n_cells_total    <- nrow(obs_metadata)
chunk_size <- 1000
n_chunks   <- ceiling(n_cells_total / chunk_size)

target_genes <- c("SLC13A3", "SLC25A1", "ACLY", "ACO1", "ACO2", "IDH1", "IDH2")
target_idx   <- sapply(target_genes, function(g) which(gene_names == g) - 1)

gene_counts <- lapply(target_genes, function(g) numeric(n_cells_total))
names(gene_counts) <- target_genes

for (chunk in seq_len(n_chunks)) {
  cell_start <- (chunk - 1) * chunk_size + 1
  cell_end   <- min(chunk * chunk_size, n_cells_total)
  s <- indptr[cell_start]; e <- indptr[cell_end + 1]

  if (e > s) {
    rhdf5::h5closeAll()
    chunk_indices <- rhdf5::h5read(f, "/X/indices", index = list((s+1):e))
    hits <- which(chunk_indices %in% target_idx)

    if (length(hits) > 0) {
      rhdf5::h5closeAll()
      chunk_data   <- rhdf5::h5read(f, "/X/data", index = list((s+1):e))
      chunk_indptr <- indptr[cell_start:(cell_end + 1)] - s
      cell_local   <- findInterval(hits - 1, chunk_indptr[-length(chunk_indptr)])
      cell_global  <- cell_start - 1 + cell_local
      hit_indices  <- chunk_indices[hits]
      hit_values   <- chunk_data[hits]

      for (g in target_genes) {
        g_pos <- which(hit_indices == target_idx[g])
        if (length(g_pos) > 0)
          gene_counts[[g]][cell_global[g_pos]] <- hit_values[g_pos]
      }
      rm(chunk_data)
    }
    rm(chunk_indices); gc(); rhdf5::h5closeAll()
  }
  if (chunk %% 200 == 0) cat("Chunk", chunk, "of", n_chunks, "\n")
}

saveRDS(gene_counts, "slc13a3_citrate_genes.rds")
```

```{r build-multi-df}
# Build combined data frame (all 8 genes x all 1.37M nuclei)
gene_counts <- readRDS("slc13a3_citrate_genes.rds")
target_genes <- c("SLC13A3", "SLC25A1", "ACLY", "ACO1", "ACO2", "IDH1", "IDH2")

multi_df <- plot_df_full
for (g in target_genes) multi_df[[g]] <- gene_counts[[g]]

# Astrocyte subset with all genes
astro_multi <- multi_df %>%
  filter(subclass == "Astrocyte", !is.na(pseudo_score))

# Attach metadata
astro_multi$supertype <- astro_df$supertype
astro_multi$sex       <- astro_df$sex
astro_multi$donor_id  <- obs_metadata$donor_id[astro_idx]

astro_multi <- astro_multi %>%
  mutate(supertype = dplyr::recode(supertype, "Astro_6-SEAAD" = "Astro_6"))

astro_df <- astro_df %>%
  mutate(supertype = dplyr::recode(supertype, "Astro_6-SEAAD" = "Astro_6"))

# 20-bin pseudo_mid
astro_multi$pseudo_mid <- {
  bins <- cut(astro_multi$pseudo_score, breaks = 20)
  as.numeric(gsub("\\((.+),.*", "\\1", as.character(bins))) +
    diff(range(astro_multi$pseudo_score, na.rm = TRUE)) / 40
}

# Trajectory (prevalence + intensity)
traj_long <- astro_multi %>%
  filter(!is.na(pseudo_mid)) %>%
  pivot_longer(cols = all_of(all_genes), names_to = "gene", values_to = "count") %>%
  group_by(gene, pseudo_mid) %>%
  summarise(prop_gt0  = mean(count > 0),
            mean_expr = mean(log1p(count)),
            n_cells   = n(), .groups = "drop") %>%
  mutate(gene = factor(gene, levels = gene_order))

traj_intensity <- astro_multi %>%
  filter(!is.na(pseudo_mid)) %>%
  pivot_longer(cols = all_of(all_genes), names_to = "gene", values_to = "count") %>%
  filter(count > 0) %>%
  group_by(gene, pseudo_mid) %>%
  summarise(mean_log_nz = mean(log1p(count)), n_expr = n(), .groups = "drop") %>%
  mutate(gene = factor(gene, levels = gene_order))
```

```{r expression-landscape}
# Per-subclass gene summary (dot plot data)
gene_subclass_summary <- purrr::map_dfr(all_genes, function(g) {
  multi_df %>%
    filter(!is.na(pseudo_score)) %>%
    group_by(subclass) %>%
    summarise(gene = g, n_cells = n(),
              prop_gt0   = mean(.data[[g]] > 0),
              median_log = median(log1p(.data[[g]])),
              n_nonzero  = sum(.data[[g]] > 0), .groups = "drop")
})

subclass_order <- gene_subclass_summary %>%
  filter(gene == "SLC13A5") %>%
  arrange(desc(prop_gt0)) %>% pull(subclass)

# B5: Dot plot — all genes × subclasses
p_b5 <- gene_subclass_summary %>%
  mutate(subclass = factor(subclass, levels = subclass_order),
         gene     = factor(gene, levels = rev(gene_order))) %>%
  ggplot(aes(x = subclass, y = gene)) +
  geom_point(aes(size = prop_gt0, fill = median_log),
             shape = 21, color = "black", stroke = 0.3) +
  scale_size_continuous(range = c(0.5, 9), name = "Proportion\nexpressing") +
  scale_fill_gradient(low = "#DEEBF7", high = "#4A46A0", name = "Median\nlog(count+1)") +
  theme_classic(base_size = 10) +
  theme(axis.text.x  = element_text(angle = 45, face = "bold.italic", hjust = 1, size = 9),
        axis.text.y  = element_text(angle = 45, face = "bold.italic", size = 9),
        legend.title = element_text(size = 9)) +
  labs(title = "Citrate gene expression by cell type", x = NULL, y = NULL)

# Astrocyte supertype SLC13A5 prevalence bar (panel B)
supertype_summary <- astro_df %>%
  group_by(supertype) %>%
  summarise(n_cells      = n(),
            n_expressing = sum(SLC13A5 > 0),
            prop_gt0     = mean(SLC13A5 > 0),
            mean_pseudo  = mean(pseudo_score), .groups = "drop") %>%
  arrange(desc(prop_gt0))

p_f1b <- supertype_summary %>%
  filter(!is.na(supertype)) %>%
  ggplot(aes(x = reorder(supertype, -prop_gt0), y = prop_gt0, fill = supertype)) +
  geom_col(width = 0.7, color = "white") +
  geom_text(aes(label = sprintf("%.1f%%", prop_gt0 * 100)),
            vjust = -0.4, size = 3.2) +
  scale_y_continuous(labels = percent_format(accuracy = 1),
                     expand = expansion(mult = c(0, 0.18))) +
  scale_fill_manual(values = stype_colors) +
  theme_classic(base_size = 10) +
  theme(legend.position = "right",
        axis.text.x = element_text(size = 9, angle = 45, face = "bold.italic", hjust = 1),
        axis.title.y = element_text(size = 9, face = "bold")) +
  labs(title = "SLC13A5 prevalence by astrocyte subtype", x = NULL, y = "SLC13A5 prevalence", fill = "Supertype")
```

```{r pseudoprogression-analysis}
# B1: Spearman by supertype
b1_results <- astro_df %>%
  filter(supertype != "Astro_4") %>%
  group_by(supertype) %>%
  summarise(n_cells      = n(),
            n_expressing = sum(SLC13A5 > 0),
            rho     = cor(pseudo_score, as.numeric(SLC13A5 > 0), method = "spearman"),
            p_value = cor.test(pseudo_score, as.numeric(SLC13A5 > 0),
                               method = "spearman", exact = FALSE)$p.value,
            .groups = "drop") %>%
  mutate(p_fdr = p.adjust(p_value, method = "BH")) %>%
  arrange(p_fdr)

# B2: Logistic regression
astro_df$expressing <- as.integer(astro_df$SLC13A5 > 0)
m_log <- glm(expressing ~ pseudo_score + sex, data = astro_df,
             family = binomial(link = "logit"))

# B3: Intensity Spearman
b3_results <- astro_df %>%
  filter(SLC13A5 > 0, !supertype %in% c("Astro_4", "Astro_3")) %>%
  group_by(supertype) %>%
  summarise(n_expressing = n(),
            rho     = cor(pseudo_score, log1p(SLC13A5), method = "spearman"),
            p_value = cor.test(pseudo_score, log1p(SLC13A5),
                               method = "spearman", exact = FALSE)$p.value,
            .groups = "drop") %>%
  mutate(p_fdr = p.adjust(p_value, method = "BH"))

# B4: Segmented regression
summary_20bin <- plot_df_full %>%
  filter(!is.na(pseudo_score)) %>%
  mutate(pseudo_bin20 = cut(pseudo_score, breaks = 20),
         pseudo_mid   = as.numeric(gsub("\\((.+),.*", "\\1",
                                        as.character(pseudo_bin20))) +
                        diff(range(pseudo_score, na.rm = TRUE)) / 40) %>%
  group_by(subclass, pseudo_mid) %>%
  summarise(mean_expr = mean(log1p(SLC13A5)), prop_gt0 = mean(SLC13A5 > 0),
            n_cells = n(), .groups = "drop")

astro_20bin <- summary_20bin %>% filter(subclass == "Astrocyte", !is.na(pseudo_mid)) %>%
  arrange(pseudo_mid)

cell_wts <- astro_20bin$n_cells
lm_base  <- lm(prop_gt0 ~ pseudo_mid, data = astro_20bin, weights = cell_wts)
set.seed(42)
seg_fit <- segmented(lm_base, seg.Z = ~pseudo_mid, psi = 0.50)

# B7: Spearman all genes (cell-level)
spearman_all <- lapply(all_genes, function(g) {
  vals  <- astro_multi[[g]]
  valid <- !is.na(astro_multi$pseudo_score) & !is.na(vals)
  ct    <- cor.test(astro_multi$pseudo_score[valid], vals[valid],
                    method = "spearman", exact = FALSE)
  data.frame(gene = g, rho = round(ct$estimate, 4), p_value = ct$p.value,
             n_cells = sum(valid))
}) %>% bind_rows() %>%
  mutate(fdr  = p.adjust(p_value, method = "BH"),
         sig  = case_when(fdr < 0.001 ~ "***", fdr < 0.01 ~ "**",
                          fdr < 0.05  ~ "*",   TRUE ~ "ns"),
         gene = factor(gene, levels = gene_order)) %>% arrange(gene)

fisher_ci <- function(rho, n, alpha = 0.05) {
  z <- atanh(rho); se <- 1/sqrt(n-3); zc <- qnorm(1 - alpha/2)
  c(tanh(z - zc*se), tanh(z + zc*se))
}

ci_df <- spearman_all %>%
  rowwise() %>%
  mutate(ci_lo = fisher_ci(rho, n_cells)[1],
         ci_hi = fisher_ci(rho, n_cells)[2]) %>%
  ungroup() %>%
  mutate(gene = factor(gene, levels = rev(gene_order)), sig_fill = fdr < 0.05)

# Forest plot (cell-level)
p_forest <- ggplot(ci_df, aes(x = rho, y = gene, color = sig_fill)) +
  geom_vline(xintercept = 0, linetype = "dashed", color = "grey50", linewidth = 0.5) +
  geom_errorbarh(aes(xmin = ci_lo, xmax = ci_hi), height = 0.2, linewidth = 0.7) +
  geom_point(size = 3, shape = 16) +
  scale_color_manual(values = c("TRUE" = "#4A46A0", "FALSE" = "grey60"),
                     labels = c("TRUE" = "FDR < 0.05", "FALSE" = "ns"), name = NULL) +
  scale_x_continuous(limits = c(-0.10, 0.02), breaks = seq(-0.12, 0.02, by = 0.02)) +
  theme_classic(base_size = 10) +
  theme(axis.text.y     = element_text(angle = 45, face = "bold.italic", size = 10),
        legend.position = c(0.15, 0.19), legend.text = element_text(size = 8),
        legend.background = element_blank(),
        axis.title = element_text(face = "bold")) +
  labs(title = "Cell-level pseudoprogression correlations", x = "Spearman rho (95% CI)", y = NULL,
       subtitle = sprintf("Cell-level, n = %s astrocytes | ns = non-significant",
                          format(nrow(astro_multi), big.mark = ",")))

# LOESS prevalence (all 8 genes, used in Fig 2A)
p_prev_smooth <- ggplot(traj_long, aes(x = pseudo_mid, y = prop_gt0)) +
  geom_point(aes(size = n_cells), color = "#00B9D2", alpha = 0.5, shape = 16) +
  geom_smooth(method = "loess", span = 0.75, se = TRUE,
              color = "#4A46A0", fill = "#4A46A0", alpha = 0.15, linewidth = 0.8) +
  facet_wrap(~gene, scales = "free_y", ncol = 4) +
  scale_x_continuous(breaks = c(0.2, 0.4, 0.6, 0.8)) +
  scale_y_continuous(labels = percent_format(accuracy = 1)) +
  scale_size_continuous(range = c(0.8, 4), guide = "none") +
  theme_classic(base_size = 10) +
  theme(strip.text = element_text(face = "bold.italic", size = 9),
        strip.background = element_blank(),
        panel.spacing    = unit(0.6, "lines"),
        axis.title = element_text(face = "bold")) +
  labs(title = "Gene prevalence across pseudoprogression", x = "Pseudoprogression score", y = "Proportion expressing")
```

```{r donor-level-analysis}
# C3: Donor-level aggregation
donor_df <- astro_multi %>%
  filter(!is.na(donor_id)) %>%
  group_by(donor_id, sex) %>%
  summarise(n_cells     = n(),
            mean_pseudo = mean(pseudo_score, na.rm = TRUE),
            across(all_of(all_genes),
                   list(prev = ~ mean(. > 0), expr = ~ mean(log1p(.))),
                   .names = "{.col}_{.fn}"),
            .groups = "drop")

donor_spearman <- lapply(all_genes, function(g) {
  col <- paste0(g, "_prev")
  ct  <- cor.test(donor_df$mean_pseudo, donor_df[[col]],
                  method = "spearman", exact = FALSE)
  data.frame(gene = g, rho = round(ct$estimate, 4),
             p_value = ct$p.value, n_donors = nrow(donor_df))
}) %>% bind_rows() %>%
  mutate(fdr  = p.adjust(p_value, method = "BH"),
         sig  = case_when(fdr < 0.001 ~ "***", fdr < 0.01 ~ "**",
                          fdr < 0.05  ~ "*",   TRUE ~ "ns"),
         gene = factor(gene, levels = gene_order)) %>% arrange(gene)

donor_ci <- donor_spearman %>%
  rowwise() %>%
  mutate(ci_lo = fisher_ci(rho, n_donors)[1],
         ci_hi = fisher_ci(rho, n_donors)[2]) %>%
  ungroup() %>%
  mutate(gene = factor(gene, levels = rev(gene_order)), sig_fill = fdr < 0.05)

p_donor_forest <- ggplot(donor_ci, aes(x = rho, y = gene, color = sig_fill)) +
  geom_vline(xintercept = 0, linetype = "dashed", color = "grey50", linewidth = 0.5) +
  geom_errorbarh(aes(xmin = ci_lo, xmax = ci_hi), height = 0.2, linewidth = 0.7) +
  geom_point(size = 3, shape = 16) +
  scale_color_manual(values = c("TRUE" = "#4A46A0", "FALSE" = "grey60"),
                     labels = c("TRUE" = "FDR < 0.05", "FALSE" = "ns"), name = NULL) +
  theme_classic(base_size = 10) +
  theme(axis.text.y     = element_text(angle = 45, face = "bold.italic", size = 10),
        legend.position = c(0.15, 0.19), legend.text = element_text(size = 8),
        legend.background = element_blank(),
        axis.title = element_text(face = "bold")) +
  labs(title = "Donor-level pseudoprogression correlations", x = "Spearman rho (95% CI)", y = NULL,
       subtitle = sprintf("Donor-level, n = %d donors | ns = non-significant", nrow(donor_df)))
```

```{r coexpression-analysis}
# C1: Co-expression (phi + conditional prevalence)
tmp     <- as.matrix(astro_multi[, all_genes])
bin_mat <- matrix(as.integer(tmp > 0), nrow = nrow(tmp), ncol = ncol(tmp),
                  dimnames = dimnames(tmp))

phi_mat <- matrix(1, nrow = length(all_genes), ncol = length(all_genes),
                  dimnames = list(all_genes, all_genes))
for (i in seq_along(all_genes)) {
  for (j in seq_along(all_genes)) {
    if (i != j) {
      x <- bin_mat[, i]; y <- bin_mat[, j]
      a <- as.numeric(sum( x &  y)); b <- as.numeric(sum( x & !y))
      c <- as.numeric(sum(!x &  y)); d <- as.numeric(sum(!x & !y))
      denom <- sqrt((a+b)*(c+d)*(a+c)*(b+d))
      phi_mat[i, j] <- if (is.na(denom) || denom == 0) NA_real_
                       else (a*d - b*c) / denom
    }
  }
}

cond_mat <- matrix(NA, length(all_genes), length(all_genes),
                   dimnames = list(all_genes, all_genes))
for (i in seq_along(all_genes)) {
  pos <- bin_mat[, i] == 1
  for (j in seq_along(all_genes))
    cond_mat[i, j] <- if (i == j) 1 else mean(bin_mat[pos, j])
}

slc_pos   <- bin_mat[, "SLC13A5"] == 1; slc_neg <- !slc_pos
other_genes <- all_genes[all_genes != "SLC13A5"]

coexp_slc <- data.frame(
  gene          = other_genes,
  n_slc13a5_pos = sum(slc_pos),
  prop_in_pos   = colMeans(bin_mat[slc_pos, other_genes]),
  prop_in_neg   = colMeans(bin_mat[slc_neg, other_genes]),
  unconditional = colMeans(bin_mat[, other_genes])
) %>% mutate(enrichment = round(prop_in_pos / prop_in_neg, 3),
             gene       = factor(gene, levels = gene_order[gene_order != "SLC13A5"])) %>%
  arrange(gene)

phi_long <- melt(phi_mat) %>%
  rename(gene1 = Var1, gene2 = Var2, phi = value) %>%
  mutate(gene1 = factor(gene1, levels = gene_order),
         gene2 = factor(gene2, levels = rev(gene_order)),
         label = ifelse(gene1 == gene2, "", sprintf("%.3f", phi)),
         txt_col = ifelse(phi > 0.07, "black", "grey20"))

phi_lower <- phi_long %>%
  filter(as.integer(factor(gene1, levels = gene_order)) <
         as.integer(factor(gene2, levels = gene_order)))

p_phi <- ggplot(phi_lower, aes(x = gene1, y = gene2, fill = phi)) +
  geom_tile(color = "white", linewidth = 0.4) +
  geom_text(aes(label = label, color = txt_col), size = 2.8, fontface = "bold") +
  scale_color_identity() +
  scale_fill_gradient(low = "#DEEBF7", high = "#4A46A0",
                      limits = c(0, 0.12),
                      name = "Phi") +
  theme_classic(base_size = 10) +
  theme(axis.text.x = element_text(angle = 45, hjust = 1, face = "bold.italic", size = 9),
        axis.text.y = element_text(angle = 45, face = "bold.italic", size = 9),
        axis.title  = element_blank()) +
  labs(title = "Pairwise co-expression matrix", subtitle = "Phi coefficient; astrocytes (n = 67,419)")

coexp_long <- coexp_slc %>%
  dplyr::select(gene, prop_in_pos, prop_in_neg) %>%
  pivot_longer(cols = c(prop_in_pos, prop_in_neg),
               names_to = "group", values_to = "proportion") %>%
  mutate(group = dplyr::recode(group, "prop_in_pos" = "SLC13A5+", "prop_in_neg" = "SLC13A5-"),
         group = factor(group, levels = c("SLC13A5-", "SLC13A5+")))

p_coexp <- ggplot(coexp_long, aes(x = gene, y = proportion, fill = group)) +
  geom_col(position = position_dodge(width = 0.7), width = 0.6) +
  geom_text(data = coexp_slc,
            aes(x = gene, y = prop_in_pos + 0.03,
                label = paste0("×", sprintf("%.2f", enrichment))),
            inherit.aes = FALSE, size = 3.5, color = "black") +
  scale_y_continuous(labels = percent_format(accuracy = 1),
                     expand = expansion(mult = c(0, 0.10))) +
  scale_fill_manual(values = c("SLC13A5-" = "#DEEBF7", "SLC13A5+" = "#4A46A0"),
                    name = NULL) +
  theme_classic(base_size = 10) +
  theme(axis.text.x = element_text(angle = 45, hjust = 1, face = "bold.italic", size = 9),
        legend.position = c(0.88, 0.98), legend.background = element_blank()) +
  labs(title = "Co-expression enrichment in SLC13A5+ nuclei", x = NULL, y = "Proportion expressing",
       subtitle = "SLC13A5+ enrichment ratio")
```

```{r supertype-dynamics}
# C4: Supertype composition
supertype_levels <- sort(unique(astro_multi$supertype[!is.na(astro_multi$supertype)]))

donor_stype <- astro_multi %>%
  filter(!is.na(supertype), !is.na(donor_id)) %>%
  group_by(donor_id) %>% mutate(n_donor = n()) %>%
  group_by(donor_id, supertype) %>%
  summarise(prop = n() / first(n_donor), .groups = "drop") %>%
  pivot_wider(names_from = supertype, values_from = prop, values_fill = 0)

donor_full <- donor_df %>% left_join(donor_stype, by = "donor_id")

stype_spearman <- lapply(supertype_levels, function(st) {
  if (!st %in% names(donor_full)) return(NULL)
  ct <- cor.test(donor_full$mean_pseudo, donor_full[[st]],
                 method = "spearman", exact = FALSE)
  data.frame(supertype = st, rho = round(ct$estimate, 4),
             p_value = ct$p.value, n_donors = nrow(donor_full))
}) %>% bind_rows() %>%
  mutate(fdr = p.adjust(p_value, method = "BH"),
         sig = case_when(fdr < 0.001 ~ "***", fdr < 0.01 ~ "**",
                         fdr < 0.05  ~ "*",   TRUE ~ "ns"))

donor_full$pseudo_quintile <- cut(
  donor_full$mean_pseudo,
  breaks = quantile(donor_full$mean_pseudo, probs = seq(0, 1, 0.2)),
  include.lowest = TRUE,
  labels = c("Q1\n(lowest)", "Q2", "Q3", "Q4", "Q5\n(highest)")
)

stype_bar <- donor_full %>%
  dplyr::select(donor_id, pseudo_quintile, all_of(supertype_levels)) %>%
  pivot_longer(cols = all_of(supertype_levels),
               names_to = "supertype", values_to = "prop") %>%
  group_by(pseudo_quintile, supertype) %>%
  summarise(mean_prop = mean(prop, na.rm = TRUE), .groups = "drop") %>%
  mutate(supertype = factor(supertype, levels = rev(supertype_levels)))

p_stype_bar <- ggplot(stype_bar, aes(x = pseudo_quintile, y = mean_prop, fill = supertype)) +
  geom_col(width = 0.75, color = "white", linewidth = 0.3) +
  scale_y_continuous(labels = percent_format(accuracy = 1),
                     expand  = expansion(mult = c(0, 0.02))) +
  scale_fill_manual(values = stype_colors, name = "Supertype",
                    guide  = guide_legend(reverse = TRUE)) +
  theme_classic(base_size = 10) +
  theme(axis.text = element_text(size = 9), 
        legend.text = element_text(size = 8),
        axis.title = element_text(face = "bold")) +
  labs(title = "Astrocyte subtype composition shift", x = "Pseudoprogression quintile", y = "Mean proportion",
       subtitle = "n = 84 donors")

# Within-subtype correlation: SLC13A5 in Astro_2 (used in Results text)
astro2_df <- astro_multi %>% filter(supertype == "Astro_2", !is.na(pseudo_score))
ct_a2 <- cor.test(astro2_df$pseudo_score, as.numeric(astro2_df$SLC13A5 > 0),
                  method = "spearman", exact = FALSE)
```

```{r donor-metadata-extraction, eval=FALSE, include=FALSE}
# Extract donor-level metadata from h5ad — run once
f <- "SEAAD_MTG_RNAseq_final-nuclei.2024-02-13.h5ad"

read_obs_var <- function(f, var_name) {
  rhdf5::h5closeAll()
  tryCatch({
    obj_info <- rhdf5::h5ls(f) %>% filter(group == paste0("/obs/", var_name))
    if (nrow(obj_info) > 0) {
      codes  <- rhdf5::h5read(f, paste0("/obs/", var_name, "/codes"))
      cats   <- rhdf5::h5read(f, paste0("/obs/", var_name, "/categories"))
      result <- cats[codes + 1L]; result[codes < 0L] <- NA_character_
      return(result)
    } else {
      return(rhdf5::h5read(f, paste0("/obs/", var_name)))
    }
  }, error = function(e) { message("Could not read '", var_name, "': ", e$message); NULL })
}

key_vars <- c("APOE Genotype", "Cognitive Status", "Neurotypical reference",
              "Braak", "CERAD score", "Thal", "Overall AD neuropathological Change",
              "Age at Death", "PMI", "LATE", "Highest Lewy Body Disease",
              "Last MMSE Score", "Severely Affected Donor")

raw_meta <- lapply(key_vars, function(v) { cat("Reading:", v, "\n"); read_obs_var(f, v) })
names(raw_meta) <- key_vars
rhdf5::h5closeAll()

meta_df <- bind_cols(tibble(donor_id = obs_metadata$donor_id), as_tibble(raw_meta)) %>%
  group_by(donor_id) %>% slice(1) %>% ungroup()

saveRDS(meta_df, "donor_metadata.rds")
```

```{r build-donor-full2}
# Load or rebuild donor metadata
if (file.exists("donor_metadata.rds")) {
  meta_df <- readRDS("donor_metadata.rds")
} else {
  meta_df <- read.csv("donor_full_with_metadata.csv", check.names = FALSE) %>%
    dplyr::select(donor_id, `APOE Genotype`, `Cognitive Status`, Braak,
           `CERAD score`, Thal, `Age at Death`, PMI) %>%
    distinct()
  saveRDS(meta_df, "donor_metadata.rds")
}

# Category label mappings (confirmed from /obs/__categories)
apoe_map  <- c("0"="E2/E2","1"="E2/E3","2"="E2/E4","3"="E3/E3","4"="E3/E4","5"="E4/E4")
cog_map   <- c("0"="Reference","1"="No dementia","2"="Dementia")
braak_map <- c("1"="I","2"="II","3"="III","4"="IV","5"="V","6"="VI")
cerad_map <- c("1"="C1 Sparse","2"="C2 Moderate","3"="C3 Frequent","4"="C4 Extensive")

donor_full2 <- donor_full %>%
  left_join(meta_df, by = "donor_id") %>%
  mutate(
    apoe_label  = apoe_map[as.character(`APOE Genotype`)],
    apoe4 = case_when(`APOE Genotype` %in% c(4,5) ~ "APOE4+",
                      `APOE Genotype` %in% c(0,1,2,3) ~ "APOE4-", TRUE ~ NA_character_),
    cog_label   = cog_map[as.character(`Cognitive Status`)],
    braak_label = braak_map[as.character(Braak)],
    braak_group = case_when(Braak %in% c(1,2,3) ~ "Low (I-III)",
                            Braak %in% c(4,5,6) ~ "High (IV-VI)", TRUE ~ NA_character_),
    cerad_label = cerad_map[as.character(`CERAD score`)]
  )
```

```{r neuropathological-analyses}
# D1: Cognitive status Wilcoxon
cog_wilcox <- lapply(all_genes, function(g) {
  col <- paste0(g, "_prev")
  nd  <- donor_full2[[col]][donor_full2$cog_label == "No dementia"]
  dem <- donor_full2[[col]][donor_full2$cog_label == "Dementia"]
  wt  <- wilcox.test(nd, dem, exact = FALSE)
  data.frame(gene = g, median_no_dem = round(median(nd, na.rm=TRUE),4),
             median_dem = round(median(dem, na.rm=TRUE),4), W = wt$statistic, p_value = wt$p.value)
}) %>% bind_rows() %>%
  mutate(fdr = p.adjust(p_value, method = "BH"),
         sig = case_when(fdr<0.001~"***",fdr<0.01~"**",fdr<0.05~"*",TRUE~"ns"),
         gene = factor(gene, levels = gene_order))

# D2: APOE4 Wilcoxon (all astrocytes)
apoe_wilcox <- lapply(all_genes, function(g) {
  col <- paste0(g, "_prev")
  pos <- donor_full2[[col]][donor_full2$apoe4 == "APOE4+"]
  neg <- donor_full2[[col]][donor_full2$apoe4 == "APOE4-"]
  wt  <- wilcox.test(pos, neg, exact = FALSE, conf.int = TRUE)
  data.frame(gene = g, median_pos = round(median(pos, na.rm=TRUE),4),
             median_neg = round(median(neg, na.rm=TRUE),4),
             ci_lo  = wt$conf.int[1],
             ci_hi  = wt$conf.int[2],
             n_pos = sum(!is.na(pos)), n_neg = sum(!is.na(neg)),
             W = wt$statistic, p_value = wt$p.value)
}) %>% bind_rows() %>%
  mutate(fdr = p.adjust(p_value, method = "BH"),
         sig = case_when(fdr<0.001~"***",fdr<0.01~"**",fdr<0.05~"*",TRUE~"ns"),
         gene = factor(gene, levels = gene_order))

# D3: Braak stage Spearman
braak_spearman <- lapply(all_genes, function(g) {
  col <- paste0(g, "_prev")
  ct  <- cor.test(as.numeric(donor_full2$Braak), donor_full2[[col]],
                  method = "spearman", exact = FALSE)
  data.frame(gene = g, rho = round(ct$estimate,4), p_value = ct$p.value,
             n = sum(!is.na(donor_full2[[col]])))
}) %>% bind_rows() %>%
  mutate(fdr = p.adjust(p_value, method = "BH"),
         sig = case_when(fdr<0.001~"***",fdr<0.01~"**",fdr<0.05~"*",TRUE~"ns"),
         gene = factor(gene, levels = gene_order))
```

```{r resilience-and-apoe4-astro2}
# E1: Cognitive resilience
donor_full2 <- donor_full2 %>%
  mutate(resilience_group = case_when(
    braak_group == "High (IV-VI)" & cog_label == "No dementia" ~ "Resilient",
    braak_group == "High (IV-VI)" & cog_label == "Dementia"    ~ "Expected AD",
    braak_group == "Low (I-III)"                               ~ "Low pathology",
    TRUE ~ NA_character_),
    resilience_group = factor(resilience_group,
                              levels = c("Low pathology","Resilient","Expected AD")))

donor_astro2 <- astro_multi %>%
  filter(supertype == "Astro_2", !is.na(donor_id)) %>%
  group_by(donor_id) %>%
  summarise(n_astro2            = n(),
            SLC13A5_prev_astro2 = mean(SLC13A5 > 0),
            SLC13A3_prev_astro2 = mean(SLC13A3 > 0),
            ACO1_prev_astro2    = mean(ACO1 > 0),
            ACO2_prev_astro2    = mean(ACO2 > 0), .groups = "drop")

donor_res <- donor_full2 %>% left_join(donor_astro2, by = "donor_id")

res_plot_df <- donor_res %>% filter(!is.na(resilience_group), !is.na(SLC13A5_prev_astro2))

wt_res <- wilcox.test(
  donor_res$SLC13A5_prev_astro2[donor_res$resilience_group == "Resilient"],
  donor_res$SLC13A5_prev_astro2[donor_res$resilience_group == "Expected AD"],
  exact = FALSE
)

p_res <- ggplot(res_plot_df,
                aes(x = resilience_group, y = SLC13A5_prev_astro2, fill = resilience_group)) +
  geom_boxplot(outlier.shape = NA, alpha = 0.85, width = 0.5) +
  geom_jitter(width = 0.15, size = 1.8, alpha = 0.6, aes(color = sex), shape = 16) +
  scale_fill_manual(values = c("Low pathology" = "#4A46A0", "Resilient" = "#00B9D2",
                               "Expected AD" = "#DEEBF7"), name = NULL) +
  scale_color_manual(values = sex_colors, name = "Sex") +
  scale_y_continuous(labels = percent_format(accuracy = 1)) +
  annotate("text", x = 2.5, y = max(res_plot_df$SLC13A5_prev_astro2) * 0.98,
         label = sprintf('italic("p") ~ "= %.3f" ~ "(Res. vs Exp.)"', wt_res$p.value), 
         size = 3.2, parse = TRUE) +
  theme_classic(base_size = 10) +
  theme(axis.text.x = element_text(face = "bold", size = 9), 
        axis.title.x = element_blank(),
        axis.title.y = element_text(face = "bold"),
        legend.position = "right", legend.text = element_text(size = 8)) +
  labs(title = "SLC13A5 prevalence by cognitive resilience", y = "SLC13A5 prevalence (Astro_2)",
       subtitle = "High Braak donors: Resilient n=34, Expected AD n=38")

# D2b: APOE4 in Astro_2
apoe_astro2 <- donor_res %>% filter(!is.na(apoe4), !is.na(SLC13A5_prev_astro2))
wt_a2 <- wilcox.test(SLC13A5_prev_astro2 ~ apoe4, data = apoe_astro2, exact = FALSE)

p_apoe_a2 <- ggplot(apoe_astro2,
                    aes(x = apoe4, y = SLC13A5_prev_astro2, fill = apoe4)) +
  geom_boxplot(width = 0.5, outlier.shape = 21, outlier.size = 1.5, alpha = 0.85) +
  scale_fill_manual(values = c("APOE4+" = "#00B9D2", "APOE4-" = "#4A46A0")) +
  geom_jitter(width = 0.15, size = 1.8, alpha = 0.6, aes(color = sex), shape = 16) +
  scale_color_manual(values = sex_colors, name = "Sex") +
  scale_y_continuous(labels = percent_format(accuracy = 1),
                     expand = expansion(mult = c(0, 0.14))) +
  annotate("text", x = 1.5,
         y = max(apoe_astro2$SLC13A5_prev_astro2, na.rm = TRUE) * 1.09,
         label = sprintf('italic("p") ~ "= %.3f"', wt_a2$p.value), size = 3.5, parse = TRUE) +
  theme_classic(base_size = 10) +
  theme(legend.position = "right", 
        legend.text = element_text(size = 8),
        axis.title.y = element_text(face = "bold"),
        axis.text.x = element_text(face = "bold")) +
  labs(title = "SLC13A5 by APOE4 status in Astro 2",  
       x = NULL, y = "SLC13A5 prevalence (Astro_2)", fill = "APOE4",
       subtitle = sprintf("APOE4+ n=%d | APOE4- n=%d",
                          sum(apoe_astro2$apoe4=="APOE4+"),
                          sum(apoe_astro2$apoe4=="APOE4-")))
```

```{r multivariate-regression}
# D4: OLS regression — logit-transformed SLC13A5 prevalence in Astro_2
reg_df <- donor_res %>%
  filter(!is.na(SLC13A5_prev_astro2), !is.na(apoe4), !is.na(sex)) %>%
  rename(age_death = `Age at Death`) %>%
  mutate(slc_logit = qlogis(pmax(pmin(SLC13A5_prev_astro2, 0.999), 0.001)),
         apoe4_bin = as.integer(apoe4 == "APOE4+"),
         sex_bin   = as.integer(sex == "Male"),
         pseudo_z  = scale(mean_pseudo)[, 1],
         age_z     = scale(age_death)[, 1])

m_ols <- lm(slc_logit ~ pseudo_z + age_z + apoe4_bin + sex_bin, data = reg_df)
#print(vif(m_ols))

m_tidy <- tidy(m_ols, conf.int = TRUE) %>%
  filter(term != "(Intercept)") %>%
  mutate(term_label = dplyr::recode(term,
           "pseudo_z"  = "Pseudoprogression (z)", "age_z" = "Age at death (z)",
           "apoe4_bin" = "APOE4+ vs APOE4-",      "sex_bin" = "Male vs Female"),
         sig = case_when(p.value<0.001~"***", p.value<0.01~"**",
                         p.value<0.05~"*",    p.value<0.10~".", TRUE~"ns"))

p_coef <- ggplot(m_tidy, aes(x = estimate, y = reorder(term_label, estimate))) +
  geom_vline(xintercept = 0, linetype = "dashed", color = "grey50") +
  geom_errorbarh(aes(xmin = conf.low, xmax = conf.high),
                 height = 0.2, linewidth = 0.8, color = "grey30") +
  geom_point(aes(color = sig), size = 4) +
  scale_color_manual(values = c("***"="#d73027","**"="#d73027","*"="#f46d43",
                                "."="#fdae61","ns"="grey60"), name = NULL) +
  theme_classic(base_size = 10) +
  theme(legend.position = "right",
        axis.text.y = element_text(face = "bold", hjust = 1, vjust = 0.5),
        axis.title.x = element_text(face = "bold")) +
  labs(title = "Multivariate OLS regression for SLC13A5", 
       x = "Coefficient (logit scale, 95% CI)", y = NULL,
       subtitle = sprintf("OLS, n = %d donors | R² = %.3f | ns = non-significant",
                          nrow(reg_df), summary(m_ols)$r.squared))
```

```{r thal-cerad-confounds}
# D5: Thal, CERAD, Braak (Astro_2-specific), age, and PMI
path_genes <- c("SLC13A5_prev_astro2","SLC13A3_prev_astro2",
                "ACO1_prev_astro2","ACO2_prev_astro2")

# Thal and CERAD correlations (for Supplementary Table 3)
path_results <- lapply(path_genes, function(g) {
  lapply(c("Thal","CERAD score"), function(pv) {
    x <- donor_res[[g]]; y <- donor_res[[pv]]; idx <- !is.na(x) & !is.na(y)
    ct <- cor.test(x[idx], y[idx], method = "spearman", exact = FALSE)
    data.frame(gene = g, pathology = pv, rho = ct$estimate, p.value = ct$p.value, n = sum(idx))
  }) %>% bind_rows()
}) %>% bind_rows() %>%
  mutate(p_adj = p.adjust(p.value, method = "BH"),
         sig = case_when(p_adj<0.001~"***", p_adj<0.01~"**",
                         p_adj<0.05~"*",    TRUE~"ns"))

# Astro_2-specific Braak Spearman — y-axis of Figure 3A
braak_a2_df <- donor_res %>% filter(!is.na(Braak), !is.na(SLC13A5_prev_astro2))
ct_braak_a2  <- cor.test(as.numeric(braak_a2_df$Braak), braak_a2_df$SLC13A5_prev_astro2,
                          method = "spearman", exact = FALSE)

# Age and PMI confound checks (reproducible source for Results §3.6)
confound_df <- donor_res %>% filter(!is.na(SLC13A5_prev_astro2))
ct_age <- cor.test(as.numeric(confound_df$`Age at Death`),
                   confound_df$SLC13A5_prev_astro2,
                   method = "spearman", exact = FALSE)
ct_pmi <- cor.test(as.numeric(confound_df$PMI),
                   confound_df$SLC13A5_prev_astro2,
                   method = "spearman", exact = FALSE)

# Braak scatter: Astro_2-specific y-axis and Spearman rho
set.seed(42)
p_braak <- ggplot(braak_a2_df,
                  aes(x = jitter(as.numeric(Braak), factor = 0.4),
                      y = SLC13A5_prev_astro2, color = sex)) +
  geom_point(alpha = 0.75, size = 2.2) +
  geom_smooth(method = "lm", se = TRUE, color = "#4A46A0",
              fill = "#DEEBF7", alpha = 0.25, linewidth = 0.7, aes(group = 1)) +
  scale_color_manual(values = sex_colors, name = NULL) +
  scale_x_continuous(breaks = 1:6, labels = c("I","II","III","IV","V","VI")) +
  scale_y_continuous(labels = percent_format(accuracy = 1)) +
  theme_classic(base_size = 10) +
  theme(legend.position = c(0.15, 0.15), legend.text = element_text(size = 8),
        axis.title = element_text(face = "bold")) +
  labs(title = "SLC13A5 Astro 2 prevalence vs Braak", x = "Braak stage", y = "SLC13A5 prevalence (Astro_2)",
       subtitle = bquote("Spearman rho = " * .(sprintf("%.3f", ct_braak_a2$estimate)) * ", " * italic("p") * " = " * .(sprintf("%.3f", ct_braak_a2$p.value)) * " (n = " * .(nrow(braak_a2_df)) * " donors)"))
```

```{r reactive-marker-extraction, eval=FALSE, include=FALSE}
# REACTIVE ASTROCYTE MARKER EXTRACTION — run once, saved as RDS
h5_file    <- "SEAAD_MTG_RNAseq_final-nuclei.2024-02-13.h5ad"
gene_names <- rhdf5::h5read(h5_file, "/var/_index")

marker_idx <- match(markers_to_extract, gene_names)
names(marker_idx) <- markers_to_extract

# CRITICAL: use bit64conversion to handle 7.6 billion total nnz
rhdf5::h5closeAll()
indptr <- rhdf5::h5read(h5_file, "/X/indptr", bit64conversion = "double")

marker_idx_0based <- marker_idx - 1L

marker_expr <- matrix(0.0, nrow = length(astro_idx), ncol = length(markers_to_extract),
                      dimnames = list(NULL, markers_to_extract))

cell_chunk_size <- 20000
n_cells_total   <- length(indptr) - 1
n_chunks        <- ceiling(n_cells_total / cell_chunk_size)
step <- 0

for (cell_start_1 in seq(1, n_cells_total, by = cell_chunk_size)) {
  cell_end_1 <- min(cell_start_1 + cell_chunk_size - 1, n_cells_total)
  step <- step + 1

  astro_in_chunk <- which(astro_idx >= cell_start_1 & astro_idx <= cell_end_1)
  if (length(astro_in_chunk) == 0) next

  h5_start <- indptr[cell_start_1] + 1
  h5_count  <- indptr[cell_end_1 + 1] - indptr[cell_start_1]
  if (is.na(h5_count) || h5_count == 0) next

  chunk_col_idx <- as.integer(rhdf5::h5read(h5_file, "/X/indices",
                                             start = h5_start, count = h5_count))
  chunk_vals    <- rhdf5::h5read(h5_file, "/X/data",
                                  start = h5_start, count = h5_count)
  rhdf5::h5closeAll()

  for (pos in astro_in_chunk) {
    cell_i      <- astro_idx[pos]
    local_start <- indptr[cell_i]     - indptr[cell_start_1] + 1
    local_end   <- indptr[cell_i + 1] - indptr[cell_start_1]
    if (local_end < local_start) next

    cell_col_idx <- chunk_col_idx[local_start:local_end]
    cell_vals    <- chunk_vals[local_start:local_end]
    hit   <- match(cell_col_idx, marker_idx_0based)
    valid <- !is.na(hit)
    if (any(valid)) marker_expr[pos, hit[valid]] <- cell_vals[valid]
  }

  if (step %% 10 == 0 || step == n_chunks)
    cat(sprintf("Chunk %d / %d | cells %d-%d\n", step, n_chunks, cell_start_1, cell_end_1))
}

astro_multi_markers <- astro_multi %>% bind_cols(as.data.frame(marker_expr))

# Save outputs
astro_markers_out <- astro_multi %>%
  dplyr::select(donor_id, supertype, sex) %>% bind_cols(as.data.frame(marker_expr))
write.csv(astro_markers_out, "reactive_markers_astrocytes.csv", row.names = FALSE)
saveRDS(astro_multi_markers, "astro_multi_markers.rds")
cat("Saved astro_multi_markers.rds\n")
```

```{r reactive-marker-comparison}
# E2: Load and compare Astro_2 vs Astro_3
astro_multi_markers <- readRDS("astro_multi_markers.rds")

marker_compare <- astro_multi_markers %>%
  filter(supertype %in% c("Astro_2","Astro_3")) %>%
  dplyr::select(supertype, all_of(markers_to_extract))

wilcox_results <- lapply(markers_to_extract, function(m) {
  df_m <- marker_compare %>% filter(!is.na(.data[[m]]))
  wt   <- wilcox.test(reformulate("supertype", m), data = df_m, exact = FALSE)
  med  <- df_m %>% group_by(supertype) %>%
    summarise(prev = mean(.data[[m]] > 0), .groups = "drop")
  data.frame(marker = m,
             prev_Astro2 = med$prev[med$supertype == "Astro_2"],
             prev_Astro3 = med$prev[med$supertype == "Astro_3"],
             W = wt$statistic, p.value = wt$p.value)
}) %>% bind_rows() %>%
  mutate(p_adj  = p.adjust(p.value, method = "BH"),
         log2FC = log2(prev_Astro2 / prev_Astro3),
         sig    = case_when(p_adj<0.001~"***", p_adj<0.01~"**",
                            p_adj<0.05~"*",    TRUE~"ns"))

prev_summary_wide <- marker_compare %>%
  group_by(supertype) %>%
  summarise(n = n(),
            across(all_of(markers_to_extract), ~ mean(. > 0), .names = "{.col}"),
            .groups = "drop") %>%
  pivot_longer(-c(supertype, n), names_to = "marker", values_to = "prevalence") %>%
  pivot_wider(names_from = supertype, values_from = prevalence)

plot_prev <- prev_summary_wide %>%
  pivot_longer(-c(n, marker), names_to = "supertype", values_to = "prevalence") %>%
  mutate(marker = factor(marker,
    levels = wilcox_results$marker[order(wilcox_results$prev_Astro2, decreasing=TRUE)]))

p_markers <- ggplot(plot_prev, aes(x = marker, y = prevalence, fill = supertype)) +
  geom_col(position = position_dodge(width = 0.7), width = 0.65) +
  geom_text(data = wilcox_results %>%
              mutate(marker = factor(marker, levels = levels(plot_prev$marker))),
            aes(x = marker, y = pmax(prev_Astro2, prev_Astro3) + 0.025, label = sig),
            inherit.aes = FALSE, size = 4) +
  scale_fill_manual(values = c("Astro_2" = "#4A46A0", "Astro_3" = "#00B9D2"),
                    name = "Supertype") +
  scale_y_continuous(labels = percent_format(accuracy = 1),
                     expand  = expansion(mult = c(0, 0.16))) +
  theme_classic(base_size = 10) +
  theme(axis.text.x = element_text(angle = 35, face = "bold.italic", hjust = 1, size = 9),
        legend.text = element_text(size = 9),
        axis.title = element_text(face = "bold")) +
  labs(title = "Reactive markers in Astro2 vs Astro3", x = NULL, y = "Prevalence (% expressing nuclei)",
       subtitle = sprintf("Astro_2 n=%d | Astro_3 n=%d | Wilcoxon, BH-corrected",
                          sum(astro_multi_markers$supertype=="Astro_2"),
                          sum(astro_multi_markers$supertype=="Astro_3")))
```

```{r umap-panels}
# ── Read UMAP coordinates from full h5ad ─────────────────────────────────────
f        <- "SEAAD_MTG_RNAseq_final-nuclei.2024-02-13.h5ad"
umap_raw <- rhdf5::h5read(f, "/obsm/X_umap")
rhdf5::h5closeAll()

# rhdf5 may return (2 × n_cells) or (n_cells × 2) — normalise to data frame
if (nrow(umap_raw) == 2) {
  umap_base <- data.frame(UMAP1 = umap_raw[1, ], UMAP2 = umap_raw[2, ])
} else {
  umap_base <- data.frame(UMAP1 = umap_raw[, 1], UMAP2 = umap_raw[, 2])
}

# Attach metadata — same row order as obs_metadata and slc13a5_full
umap_base$subclass <- obs_metadata$subclass
umap_base$class    <- obs_metadata$class
umap_base$SLC13A5  <- slc13a5_full

# ── Stratified downsample — max 3 000 per subclass, ~100 k total ─────────────
# set.seed(42)
# keep <- unlist(lapply(
#   split(seq_len(nrow(umap_base)), umap_base$subclass),
#   function(i) sample(i, min(length(i), 3000))
# ))
# umap_plot <- umap_base[sort(keep), ]
# cat("Plotting", nrow(umap_plot), "of", nrow(umap_base), "nuclei\n")

umap_plot <- umap_base

# ── Colour palette ────────────────────────────────────────────────────────────
class_colors <- c(
  "Neuronal: Glutamatergic"     = "#A8C8E8",
  "Neuronal: GABAergic"         = "#00B9D2",
  "Non-neuronal and Non-neural" = "#4A46A0"
)

stype_colors <- c(
  "Astro_1" = "#B0C4DE",
  "Astro_2" = "#4A46A0",
  "Astro_3" = "#00B9D2",
  "Astro_4" = "darkgreen",
  "Astro_5" = "#FFA500",
  "Astro_6-SEAAD" = "#CC0000"
)

# For Panel B: expressing astrocytes on top of grey background
umap_bg  <- umap_plot[umap_plot$SLC13A5 == 0, ]
umap_fg  <- umap_plot[umap_plot$SLC13A5 > 0 &
                       umap_plot$subclass == "Astrocyte", ]

# For Panel C: supertypes of astrocytes
umap_astro <- umap_base[obs_metadata$subclass == "Astrocyte", ]
umap_astro$supertype <- obs_metadata$supertype[obs_metadata$subclass == "Astrocyte"]

# ── Panel A: all cells coloured by broad class ───────────────────────────────
p_umap_class <- ggplot(umap_plot, aes(x = UMAP1, y = UMAP2, color = class)) +
  geom_point(size = 0.25, alpha = 0.5, stroke = 0) +
  scale_color_manual(values = class_colors,
                     labels = c("Glutamatergic", "GABAergic", "Non-neuronal")) +
  theme_classic(base_size = 11) +
  theme(legend.position   = "right",
        axis.title = element_text(face = "bold"),
        legend.title      = element_blank(),
        axis.ticks        = element_blank(),
        axis.text         = element_blank()) +
  guides(color = guide_legend(override.aes = list(size = 3, alpha = 1))) +
  labs(title = "MTG cellular landscape", x = "UMAP 1", y = "UMAP 2")

# ── Panel B: SLC13A5 expression (expressing astrocytes on top) ───────────────
p_umap_slc <- ggplot() +
  geom_point(data = umap_bg,
             aes(x = UMAP1, y = UMAP2),
             color = "grey85", size = 0.2, alpha = 0.4, stroke = 0) +
  geom_point(data = umap_fg,
             aes(x = UMAP1, y = UMAP2, color = log1p(SLC13A5)),
             size = 0.5, alpha = 0.85, stroke = 0) +
  scale_color_gradientn(
    colors = c("#FFF0CC", "#FFA500", "#CC0000"),
    name   = "log(SLC13A5 + 1)"
  ) +
  guides(color = guide_colorbar(barwidth  = 1,
                               barheight = 6,
                               title.position = "top",
                               title.hjust    = 0.5)) +
  theme_classic(base_size = 11) +
  theme(legend.position   = "right",
        axis.title = element_text(face = "bold"),
        axis.ticks        = element_blank(),
        axis.text         = element_blank(),
        legend.title      = element_text(size = 9)) +
  labs(title = "SLC13A5 expression in context", x = "UMAP 1", y = "UMAP 2")

# Position adjustments for panels C and D

x_range <- range(umap_astro$UMAP1)
y_range <- range(umap_astro$UMAP2)
margin  <- 0.5

# ── Panel C: SLC13A5 expression (astrocytes only) ───────────────

p_umap_astro_slc <- ggplot() +
  geom_point(data = umap_astro, 
             aes(x = UMAP1, y = UMAP2, color = log1p(SLC13A5)),
             size = 1, stroke = 0) +
  coord_cartesian(xlim = c(11, 18), ylim = c(9, 17)) +
  scale_color_gradientn(
    colors = c("#FFF0CC", "#FFA500", "#CC0000"),
    name   = "log(SLC13A5 + 1)"
  ) +
  guides(color = guide_colorbar(barwidth  = 1,
                               barheight = 6,
                               title.position = "top",
                               title.hjust    = 0.5)) +
  theme_classic(base_size = 11) +
  theme(legend.position = "right",
        axis.title = element_text(face = "bold"),
        axis.ticks      = element_blank(),
        axis.text       = element_blank(),
        legend.title      = element_text(size = 9)) +
  labs(title = "SLC13A5 astrocyte gradient", x = "UMAP 1", y = "UMAP 2")

# ── Panel D: Astro supertypes (astrocytes only) ───────────────
umap_astro <- umap_astro %>%
  mutate(supertype = dplyr::recode(supertype, "Astro_6-SEAAD" = "Astro_6"))

p_umap_astro <- ggplot(umap_astro, aes(x = UMAP1, y = UMAP2, color = supertype)) +
  geom_point(size = 0.4, alpha = 0.6, stroke = 0) +
  coord_cartesian(xlim = c(11, 18), ylim = c(9, 17)) +
  theme_classic(base_size = 11) +
  scale_color_manual(values = stype_colors) +
  theme(legend.position   = "right",
        axis.title = element_text(face = "bold"),
        axis.ticks        = element_blank(),
        axis.text         = element_blank()) +
  guides(color = guide_legend(override.aes = list(size = 3, alpha = 1))) +
  labs(title = "Astrocyte subtype identity", x = "UMAP 1", y = "UMAP 2", color = "Supertype")
```

\newpage

# Results

## SLC13A5 expression is restricted to astrocytes and concentrated in the Astro 2 supertype

Among 1,378,211 nuclei across 24 cell subclasses in the SEA-AD MTG dataset, *SLC13A5* was expressed almost exclusively in astrocytes. The full cellular landscape of the SEA-AD dataset and the spatial distribution of *SLC13A5*-expressing cells are shown in Figure \ref{fig:figure1}A-D. Approximately 20\% of astrocyte nuclei were *SLC13A5*-positive. This prevalence was robust across sequencing depth, remaining above 10\% even in the lowest library-size quartile of astrocyte nuclei (median 4,054 UMIs per cell; Figure \ref{fig:figure1}E). L5 ET neurons showed 7.7\% overall prevalence but strong depth dependence (2.6\% in the lowest quartile at median 21,074 UMIs; 13.8\% in the highest quartile at 133,551 UMIs), consistent with stochastic capture of rare transcripts in deeply sequenced cells rather than constitutive expression. At library sizes equivalent to typical astrocytes (\ensuremath{\sim}4,000–10,000 UMIs), SLC13A5 detection in L5 ET neurons would approach background levels. All remaining 22 subclasses showed prevalence below 2.1% regardless of sequencing depth (Figure \ref{fig:figure1}E). This cell-type specificity, visible across all 24 subclasses in the dot plot, contrasts with the canonical description of NaCT as a neuronal transporter \cite{inoue2002} and is a primary finding of this study. Among the six transcriptomically defined astrocyte supertypes, *SLC13A5* expression was concentrated in Astro 2 (24.0\% prevalence) and nearly absent from Astro 3 (0.87\%; Figure \ref{fig:figure1}F). The three other supertypes with sufficient nuclei for analysis (Astro 1, Astro 5, Astro 6) showed intermediate prevalence values ranging from approximately 8\% to 15\%.

*SLC13A3*, encoding the sodium-dependent dicarboxylate transporter NaDC3/SDCT2 \cite{pajor1995}, showed astrocyte-enriched expression at markedly higher prevalence (\ensuremath{\sim}57\%) and was additionally detected across several non-astrocyte subclasses. 

Of the citrate metabolism enzymes, *ACO1*, *ACO2*, and *IDH1*/*IDH2* showed broad expression across multiple subclasses, while *SLC25A1* and *ACLY* showed enrichment in both astrocytes and neurons, at lower overall prevalence than *SLC13A3* (Figure \ref{fig:figure1}E).

```{r figure1, cache=FALSE, fig.height=15, fig.width=13, fig.pos="H", out.width="100%", fig.cap="SLC13A5 expression landscape in the SEA-AD middle temporal gyrus. (A) UMAP of 1,378,211 nuclei by broad cell class. (B) SLC13A5-expressing astrocytes (orange-red) overlaid on the full UMAP. (C) SLC13A5 expression within the astrocyte cluster (zoomed). (D) Astrocyte supertype identity in the same zoomed view; Astro 2 is the primary SLC13A5-expressing population. (E) Proportion expressing (dot size) and median log-normalized count (dot color) for eight citrate metabolism genes across 24 cell subclasses. (F) SLC13A5 prevalence across the six astrocyte supertypes."}
# tag_theme <- theme(plot.tag = element_text(face = "bold", size = 14))
# 
# top_rows <- (wrap_elements(p_umap_class      + labs(tag = "A") + tag_theme) |
#              wrap_elements(p_umap_slc        + labs(tag = "B") + tag_theme)) /
#             (wrap_elements(p_umap_astro_slc  + labs(tag = "C") + tag_theme) |
#              wrap_elements(p_umap_astro       + labs(tag = "D") + tag_theme))
# 
# bottom_row <- (p_b5  + labs(tag = "E")) +
#               (p_f1b + labs(tag = "F")) +
#               plot_layout(widths = c(2, 1))
# 
# fig1 <- wrap_plots(
#   top_rows,
#   bottom_row,
#   ncol    = 1,
#   heights = c(2, 1)
# ) &
#   theme(plot.tag = element_text(face = "bold", size = 14))
# 
# ggsave("fig1.png", fig1, width = 13, height = 15, units = "in", dpi = 300)
# saveRDS(fig1, "fig1.rds")
# fig1 <- readRDS("fig1.rds")
# print(fig1)

 knitr::include_graphics("fig1.png")

```

## Overall SLC13A5 prevalence is stable across pseudoprogression

Cell-level Spearman correlation between pseudoprogression score and binary *SLC13A5* expression across 67,419 astrocyte nuclei yielded rho = -0.008 (FDR = 0.061; Figure \ref{fig:figure2}C), indicating no meaningful monotonic trend. This null result was confirmed by logistic regression (pseudoprogression score OR not significant), by supertype-stratified analyses showing heterogeneous and partially opposing directional signals across supertypes, and by segmented regression identifying a weak non-monotonic shape with a potential inflection near pseudoprogression score 0.52 (SE = 0.10). At the donor level (n = 84), *SLC13A5* prevalence did not significantly correlate with mean pseudoprogression score (FDR > 0.05; Figure \ref{fig:figure2}D).

In contrast, *SLC13A3*, *ACO1*, *IDH2*, and *ACO2* all showed statistically significant negative cell-level correlations with pseudoprogression (FDR < 0.001; Figure \ref{fig:figure2}A), with *SLC13A3* showing the largest effect (rho = -0.080). At the donor level, *SLC13A3* exhibited a substantial negative correlation (rho = -0.362, FDR < 0.05), confirming that the cell-level signal represents genuine inter-donor variability rather than pseudoreplication artifact.

## Astrocyte subtype composition shifts underlie apparent SLC13A5 stability

Astrocyte supertype proportions changed significantly across pseudoprogression quintiles (Figure \ref{fig:figure2}B). The Astro 2 proportion increased with pseudoprogression (Spearman rho = +0.345, FDR < 0.001), while Astro 3 proportion declined (rho = -0.393, FDR < 0.001). Because Astro 2 carries 24.0\% *SLC13A5* prevalence and Astro 3 carries only 0.87\%, this compositional shift would be expected to increase overall SLC13A5 prevalence; the expanding subtype expresses the gene at roughly 28-fold higher rates than the contracting one. That the overall prevalence remains stable therefore requires explanation. A concurrent within-Astro 2 transcriptional decline partially offsets the compositional upward pressure: cell-level Spearman correlation between pseudoprogression score and binary *SLC13A5* expression within Astro 2 nuclei yields rho = -0.043 (FDR < 0.05). This effect is small in absolute magnitude and detectable only because of the large n, not because it is biologically large. The net result of these two opposing forces, compositional expansion of the high-expressing subtype and within-subtype transcriptional attenuation, is an apparent stability in overall *SLC13A5* prevalence that conceals a two-layer reorganization of the astrocytic compartment.

## Astro 3 is an A1-reactive subtype; Astro 2 is homeostatic

To characterize the functional identities of these two supertypes, we extracted eight canonical reactive astrocyte markers (Figure \ref{fig:figure3}A). Astro 3 showed 6.5-fold higher *C3* prevalence (10.4\% vs.~1.6\%; BH-corrected Wilcoxon p < 0.001) and 4.2-fold higher *CD44* prevalence (23.3\% vs.~5.5\%; p < 0.001) compared to Astro 2. *C3* and *CD44* are hallmarks of the A1/neurotoxic reactive state induced by microglial IL-1\ensuremath{\alpha}, TNF, and C1q signaling \cite{liddelow2017}. In contrast, the pan-astrocyte marker *ALDH1L1* was modestly higher in Astro 2 (25.6\% vs.~21.0\%; p < 0.001), and *AQP4* prevalence was statistically indistinguishable between subtypes (25.5\% vs.~24.2\%; ns), confirming both populations as bona fide astrocytes \cite{verkhratsky2018}. Thus, Astro 3 represents an A1-like reactive subtype, while Astro 2 represents a more homeostatic population \cite{escartin2021} that is the primary carrier of *SLC13A5*/NaCT expression. Accordingly, donor-level *SLC13A5* prevalence was substantially higher in Astro 2 than in Astro 3 nuclei across all 84 donors (Figure \ref{fig:figure3}B).

## Co-expression of citrate metabolism genes in SLC13A5+ nuclei

Phi coefficient analysis revealed weak but positive pairwise co-expression among all eight citrate metabolism genes (phi range: 0.01--0.15). *SLC13A5*+ nuclei showed 2- to 3-fold enrichment for co-expression of *SLC13A3*, *ACO1*, and *ACLY* compared to *SLC13A5*- nuclei, suggesting that a subset of astrocytes maintains coordinated activity across the citrate import-to-utilization pathway (Figure \ref{fig:figure2}E,F). The highest phi values were observed between metabolic enzymes in the same pathway segment (*SLC25A1*--*ACLY* and *ACO1*--*ACO2*), consistent with shared transcriptional regulation.

```{r figure2, fig.height=12, fig.width=11, fig.pos="H", out.width="100%", fig.cap="Pseudoprogression trajectories and co-expression architecture of citrate metabolism genes. (A) LOESS-smoothed prevalence trajectories for eight genes across pseudoprogression (20 bins; shading = 95\\% CI). (B) Astrocyte supertype composition per pseudoprogression quintile (n = 84 donors); Astro 2 expands and Astro 3 contracts. (C) Cell-level Spearman correlations between pseudoprogression score and binary gene expression (n = 67,419 astrocyte nuclei). (D) Donor-level Spearman correlations using aggregated prevalence (n = 84 donors). (E) Phi coefficient matrix for pairwise binary co-expression. (F) Proportion of each gene expressed in SLC13A5+ versus SLC13A5- nuclei; enrichment ratios shown above SLC13A5+ bars."}
tag_theme <- theme(plot.tag = element_text(face = "bold", size = 14))

top_row <- ((p_prev_smooth + labs(tag = "A") + tag_theme) |
            (p_stype_bar   + labs(tag = "B") + tag_theme)) +
               plot_layout(widths = c(1.5, 1))

bottom_rows <- ((p_forest       + labs(tag = "C") | p_donor_forest + labs(tag = "D")) /
                (p_phi          + labs(tag = "E") | p_coexp         + labs(tag = "F"))) +
               plot_layout(widths = c(1, 1.5))

fig2 <- wrap_plots(
  top_row,
  bottom_rows,
  ncol    = 1,
  heights = c(1, 2)
) &
  theme(plot.tag = element_text(face = "bold", size = 14))
print(fig2)
```

## SLC13A5 and citrate gene expression correlate with neuropathological burden

At the donor level, *SLC13A5* prevalence in Astro 2 nuclei showed a modest negative association with Braak stage that did not survive BH correction (rho = -0.094, ns; Figure \ref{fig:figure3}C), and negatively correlated with Thal phase (rho = -0.241, p = 0.027) but not with CERAD score (rho = -0.161, ns), suggesting that NaCT expression tracks the progressive spatial spread of amyloid pathology rather than local neuritic plaque density. Thal phase reflects the sequential propagation of amyloid-\ensuremath{\beta} deposits from allocortical to neocortical regions \cite{thal2002}, whereas CERAD quantifies the density of neuritic plaques at the local sampling site \cite{mirra1991}; their dissociation here indicates that the regional extent of amyloid spread, rather than its local intensity at the MTG sampling site, is the pathological variable most closely coupled to *SLC13A5* expression in Astro 2.

Sex-stratified analyses revealed that the Braak–SLC13A5 association was driven primarily by male donors (rho = -0.421, p = 0.015, n = 33), while female donors showed no significant correlation (rho = -0.153, p = 0.284, n = 51). A linear interaction model did not detect Braak × sex interaction (\ensuremath{\beta} = -0.028, p = 0.148), likely reflecting limited power given the male subsample size. This pattern should be interpreted cautiously but warrants investigation in larger cohorts with balanced sex representation.

*SLC13A3* and *ACO1* showed more robust correlations across both pathological measures: *SLC13A3* with Thal (rho = -0.310, BH-adj. p = 0.009) and CERAD (rho = -0.342, p = 0.006); *ACO1* with Thal (rho = -0.307, p = 0.009) and CERAD (rho = -0.349, p = 0.006). Confound checks confirmed that neither age at death (Spearman rho = `r round(ct_age$estimate, 3)`, p = `r round(ct_age$p.value, 3)`) nor post-mortem interval (rho = `r round(ct_pmi$estimate, 3)`, p = `r round(ct_pmi$p.value, 3)`) meaningfully predicted *SLC13A5* prevalence in Astro 2 nuclei (Figure \ref{fig:figure3}E). Cognitive status (No dementia vs.~Dementia) was not significantly associated with expression of any of the eight genes after BH correction.

## APOE4 genotype is associated with lower SLC13A5 prevalence in Astro 2

APOE4 carriers (n = 23) showed lower median *SLC13A5* prevalence in Astro 2 nuclei compared to APOE4- donors (n = 61; median 17.6\% vs.~25.9\%; Wilcoxon p = 0.025; Figure \ref{fig:figure3}D). This difference was not statistically significant across all astrocyte nuclei combined (p = 0.054), consistent with signal dilution by Astro 3 nuclei where *SLC13A5* is nearly absent. In multivariate OLS regression adjusting for pseudoprogression, age, and sex, the APOE4 coefficient did not reach significance (p = 0.484; Figure \ref{fig:figure3}E; R\ensuremath{^2} = 0.065), indicating that the association detected by the non-parametric test is not robust to regression modeling of the skewed outcome distribution. *ACO1* prevalence in Astro 2 showed a similarly borderline APOE4 association (Wilcoxon p = 0.025), while *SLC13A3* and *ACO2* did not differ by APOE4 status.

## SLC13A5 expression does not distinguish cognitively resilient from expected-AD donors

To test whether higher NaCT expression might confer cognitive resilience against equivalent tau pathology burden, we compared *SLC13A5* prevalence in Astro 2 between donors with high Braak stage (IV--VI) who retained cognitive function (Resilient; n = 34) versus those with dementia (Expected AD; n = 38). Median Astro 2 *SLC13A5* prevalence was 23.0\% in Resilient and 22.7\% in Expected AD donors (Wilcoxon p = 0.888; Figure \ref{fig:figure3}F). Kruskal-Wallis test across all three resilience groups (including Low pathology; n = 12) was also non-significant. The cognitive resilience hypothesis for NaCT-mediated citrate transport in MTG astrocytes is not supported by this dataset. These findings are specific to Astro 2 nuclei in the middle temporal gyrus; whether SLC13A5 expression in other brain regions, particularly those where neuronal expression may be more prominent, contributes to cognitive resilience mechanisms cannot be excluded.

```{r figure3-data, include=FALSE}
# Build p_slc_stype for Figure 3 panel B
slc_stype_long <- astro_multi %>%
  filter(supertype %in% c("Astro_2","Astro_3"), !is.na(donor_id)) %>%
  group_by(donor_id, supertype, sex) %>%
  summarise(slc_prev = mean(SLC13A5 > 0), n = n(), .groups = "drop")

# Wilcoxon comparing Astro_2 vs Astro_3 SLC13A5 prevalence at donor level
wt_stype <- wilcox.test(slc_prev ~ supertype, data = slc_stype_long, exact = FALSE)
n_a2_stype <- sum(slc_stype_long$supertype == "Astro_2")
n_a3_stype <- sum(slc_stype_long$supertype == "Astro_3")

p_slc_stype <- ggplot(slc_stype_long, aes(x = supertype, y = slc_prev, fill = supertype)) +
  geom_boxplot(width = 0.5, outlier.shape = NA, alpha = 0.85) +
  geom_jitter(width = 0.12, size = 1.5, alpha = 0.55, aes(color = sex)) +
  annotate("text", x = 1.5, y = max(slc_stype_long$slc_prev) * 1.06,
           label = sprintf('italic("p") ~ "= %.2e"', wt_stype$p.value), 
         size = 3.2, parse = TRUE) +
  scale_fill_manual(values = c("Astro_2" = "#4A46A0", "Astro_3" = "#00B9D2")) +
  scale_color_manual(values = sex_colors, name = "Sex") +
  scale_y_continuous(labels = percent_format(accuracy = 1),
                     expand = expansion(mult = c(0, 0.12))) +
  theme_classic(base_size = 10) +
  theme(legend.text = element_text(size = 8),
        axis.title.y = element_text(face = "bold"),
        axis.text.x = element_text(face = "bold", size = 9)) +
  labs(title = "Donor-level SLC13A5  in Astro 2 vs Astro 3", x = NULL, y = "SLC13A5 prevalence",
       subtitle = sprintf("Donor-level | Astro_2 n=%d, Astro_3 n=%d | Wilcoxon",
                          n_a2_stype, n_a3_stype), fill = "Supertype")
```

```{r figure3, fig.width=12, fig.height=12, fig.pos="H", out.width="100%", fig.cap="Neuropathological, genetic, and subtype-specific determinants of astrocyte SLC13A5 expression. (A) Reactive astrocyte marker prevalence in Astro 2 versus Astro 3 (Wilcoxon, BH-corrected; *** FDR < 0.001). (B) Donor-level SLC13A5 prevalence in Astro 2 versus Astro 3. (C) SLC13A5 prevalence in Astro 2 nuclei versus Braak stage (Spearman correlation; each point = one donor, colored by sex; regression line with 95\\% CI). (D) SLC13A5 prevalence in Astro 2 by APOE4 genotype (Wilcoxon rank-sum). (E) Multivariate OLS regression coefficients for predictors of logit-transformed SLC13A5 prevalence (n = 84 donors). (F) SLC13A5 prevalence across cognitive resilience groups (Low pathology: Braak I--III; Resilient: Braak IV--VI + No dementia; Expected AD: Braak IV--VI + Dementia)."}
tag_theme <- theme(plot.tag = element_text(face = "bold", size = 14))

top_row <- (wrap_elements(p_markers + labs(tag = "A") + tag_theme) |
            wrap_elements(p_slc_stype   + labs(tag = "B") + tag_theme)) / 
             (wrap_elements(p_braak   + labs(tag = "C") + tag_theme) |
              wrap_elements(p_apoe_a2   + labs(tag = "D") + tag_theme))

bottom_rows <- ((p_coef + labs(tag = "E") | p_res + labs(tag = "F")))

fig3 <- wrap_plots(
  top_row,
  bottom_rows,
  ncol    = 1,
  heights = c(2,1)
) &
  theme(plot.tag = element_text(face = "bold", size = 14))
print(fig3)
```

\newpage

# Supplementary material

## Supplementary Table 1. Cell-level Spearman correlations for all eight citrate metabolism genes across pseudoprogression in astrocytes (n = 67,419 nuclei).

```{r supp-table1}
rownames(spearman_all) <- NULL

spearman_all %>%
  mutate(rho = round(rho, 3), p_value = signif(p_value, 3), fdr = signif(fdr, 3)) %>%
  dplyr::select(gene, rho, p_value, fdr, sig, n_cells) %>%
  kable(col.names = c("Gene","Spearman rho","p-value","FDR","Significance","n nuclei"),
        caption = "Supplementary Table 1. Cell-level Spearman correlations (pseudoprogression vs. binary expression, astrocyte nuclei).") %>%
  kable_styling(full_width = FALSE)
```

## Supplementary Table 2. Donor-level Spearman correlations for all eight genes.

```{r supp-table2}
rownames(donor_spearman) <- NULL

donor_spearman %>%
  mutate(rho = round(rho, 3), p_value = signif(p_value, 3), fdr = signif(fdr, 3)) %>%
  dplyr::select(gene, rho, p_value, fdr, sig, n_donors) %>%
  kable(col.names = c("Gene","Spearman rho","p-value","FDR","Significance","n donors"),
        caption = "Supplementary Table 2. Donor-level Spearman correlations (mean pseudoprogression vs. bulk astrocyte prevalence, n = 84 donors).") %>%
  kable_styling(full_width = FALSE)
```

## Supplementary Table 3. Neuropathological correlations for all eight citrate metabolism genes.

```{r supp-table3}
# Block A: Braak Spearman for all 8 genes (donor-level, whole astrocyte compartment)
braak_block <- braak_spearman %>%
  mutate(rho = round(rho, 3), p_value = signif(p_value, 3), fdr = signif(fdr, 3),
         measure = "Braak stage") %>%
  dplyr::select(gene, measure, rho, p_value, fdr, sig, n)

# Block B: Thal and CERAD correlations for Astro_2-enriched genes (SLC13A5, SLC13A3, ACO1, ACO2)
astro2_block <- path_results %>%
  mutate(rho = round(rho, 3), p.value = signif(p.value, 3), p_adj = signif(p_adj, 3),
         gene = gsub("_prev_astro2", "", gene)) %>%
  dplyr::rename(p_value = p.value, fdr = p_adj, measure = pathology) %>%
  dplyr::select(gene, measure, rho, p_value, fdr, sig, n)

rownames(braak_block) <- NULL
rownames(astro2_block) <- NULL

bind_rows(braak_block, astro2_block) %>%
  arrange(gene, measure) %>%
  kable(col.names = c("Gene","Pathology measure","Spearman rho","p-value","FDR","Sig.","n donors"),
        caption = "Supplementary Table 3. Neuropathological correlations for citrate gene prevalences. Braak correlations use donor-level prevalence across all astrocytes (n = 84 donors). Thal and CERAD correlations are Astro 2-specific (SLC13A5, SLC13A3, ACO1, ACO2 only).") %>%
  kable_styling(full_width = FALSE)
```

## Supplementary Table 4. Reactive astrocyte marker comparison: Astro 2 vs. Astro 3.

```{r supp-table4}
rownames(wilcox_results) <- NULL

wilcox_results %>%
  mutate(prev_Astro2 = round(prev_Astro2, 3), prev_Astro3 = round(prev_Astro3, 3),
         log2FC = round(log2FC, 2), p.value = signif(p.value, 3), p_adj = signif(p_adj, 3)) %>%
  dplyr::select(marker, prev_Astro2, prev_Astro3, log2FC, p.value, p_adj, sig) %>%
  kable(col.names = c("Marker","Prevalence Astro 2","Prevalence Astro 3",
                      "log2FC (A2/A3)","p-value","FDR","Sig."),
        caption = "Supplementary Table 4. Wilcoxon rank-sum comparison of reactive astrocyte marker prevalences between Astro 2 and Astro 3 supertypes (astrocyte nuclei, BH-corrected).") %>%
  kable_styling(full_width = FALSE)
```

## Supplementary Table 5. SLC13A5 expression correlations with pseudoprogression per astrocyte supertype.

```{r supp-table5}
# Combine prevalence Spearman (b1_results) and intensity Spearman (b3_results)
prev_tbl <- b1_results %>%
  mutate(measure = "Prevalence (binary)",
         rho = round(rho, 3), p_value = signif(p_value, 3), p_fdr = signif(p_fdr, 3)) %>%
  dplyr::select(supertype, measure, n_cells, n_expressing, rho, p_value, p_fdr)

int_tbl <- b3_results %>%
  mutate(measure = "Intensity (SLC13A5+ only)",
         rho = round(rho, 3), p_value = signif(p_value, 3), p_fdr = signif(p_fdr, 3),
         n_cells = n_expressing) %>%
  dplyr::select(supertype, measure, n_cells, n_expressing, rho, p_value, p_fdr)

bind_rows(prev_tbl, int_tbl) %>%
  arrange(supertype, measure) %>%
  kable(format = "latex", booktabs = TRUE, 
        col.names = c("Supertype","Measure","n nuclei","n expressing",
                      "Spearman rho","p-value","FDR"),
        caption = "Supplementary Table 5. SLC13A5 Spearman correlations with pseudoprogression per astrocyte supertype. Prevalence: binary expression vs. pseudo-score across all nuclei in each supertype (Astro 4 excluded; < 50 expressing cells). Intensity: log1p-transformed counts among SLC13A5-expressing nuclei only (Astro 3 and Astro 4 additionally excluded due to < 100 expressing cells).") %>%
  kable_styling(full_width = FALSE, latex_options = c("HOLD_position", "scale_down"))
```

## Supplementary Table 6. Segmented regression of SLC13A5 astrocyte prevalence across pseudoprogression.

```{r supp-table6}
# Extract segmented regression results from seg_fit
bp      <- seg_fit$psi[, "Est."]
bp_se   <- seg_fit$psi[, "St.Err"]
coefs   <- summary(seg_fit)$coefficients
slope1  <- coefs["pseudo_mid", "Estimate"]
slope2  <- slope1 + coefs["U1.pseudo_mid", "Estimate"]
se1     <- coefs["pseudo_mid", "Std. Error"]
se2     <- sqrt(se1^2 + coefs["U1.pseudo_mid", "Std. Error"]^2)
r2      <- summary(seg_fit)$r.squared
davies_p <- tryCatch(davies.test(lm_base, ~pseudo_mid)$p.value, error = function(e) NA_real_)

seg_tbl <- data.frame(
  Parameter = c("Breakpoint (pseudo-score)",
                "Breakpoint SE",
                "Slope before breakpoint (per unit pseudo-score)",
                "Slope after breakpoint",
                "Adjusted R²",
                "Davies test p-value (breakpoint significance)"),
  Value = c(round(bp, 4), round(bp_se, 4),
            round(slope1, 4), round(slope2, 4),
            round(r2, 4),
            signif(davies_p, 3))
)

kable(seg_tbl,
      col.names = c("Parameter", "Value"),
      caption = "Supplementary Table 6. Segmented ordinary least-squares regression of SLC13A5 astrocyte prevalence across 20 equal-width pseudoprogression bins (n = 19 bins with data; weighted by nuclei per bin). Davies test evaluates whether the breakpoint improves fit over a linear model.") %>%
  kable_styling(full_width = FALSE)
```

## Supplementary Figure S1. Sex-stratified SLC13A5 and citrate metabolism gene expression trajectories across pseudoprogression.

```{r supp-sex-traj, fig.width=6.9, fig.height=7.0, out.width="100%"}
# braak_a2_df <- donor_res %>%
#   filter(!is.na(Braak), !is.na(SLC13A5_prev_astro2), !is.na(sex))
# 
# # Sex-stratified Spearman: SLC13A5 Astro_2 prevalence vs Braak stage
# braak_female <- braak_a2_df %>% filter(sex == "Female")
# braak_male   <- braak_a2_df %>% filter(sex == "Male")
# 
# cor_female <- cor.test(as.numeric(braak_female$Braak),
#                        braak_female$SLC13A5_prev_astro2,
#                        method = "spearman", exact = FALSE)
# 
# cor_male   <- cor.test(as.numeric(braak_male$Braak),
#                        braak_male$SLC13A5_prev_astro2,
#                        method = "spearman", exact = FALSE)
# 
# cat("Female: rho =", round(cor_female$estimate, 3),
#     " p =", round(cor_female$p.value, 4),
#     " n =", nrow(braak_female), "\n")
# cat("Male:   rho =", round(cor_male$estimate, 3),
#     " p =", round(cor_male$p.value, 4),
#     " n =", nrow(braak_male), "\n")
# 
# # Interaction term: does the Braak-SLC13A5 association differ by sex?
# lm_interaction <- lm(SLC13A5_prev_astro2 ~ as.numeric(Braak) * sex,
#                      data = braak_a2_df)
# summary(lm_interaction)

traj_sex <- astro_multi %>%
  filter(!is.na(pseudo_mid), !is.na(sex)) %>%
  pivot_longer(cols = all_of(all_genes), names_to = "gene", values_to = "count") %>%
  group_by(gene, sex, pseudo_mid) %>%
  summarise(prop_gt0 = mean(count > 0), n_cells = n(), .groups = "drop") %>%
  mutate(gene = factor(gene, levels = gene_order))

ggplot(traj_sex, aes(x = pseudo_mid, y = prop_gt0, color = sex, fill = sex)) +
  geom_point(aes(size = n_cells), alpha = 0.35, shape = 16) +
  geom_smooth(method = "loess", span = 0.75, se = TRUE, alpha = 0.12, linewidth = 0.8) +
  facet_wrap(~gene, scales = "free_y", ncol = 2) +
  scale_x_continuous(breaks = c(0.2, 0.4, 0.6, 0.8)) +
  scale_y_continuous(labels = percent_format(accuracy = 1)) +
  scale_color_manual(values = sex_colors, name = NULL) +
  scale_fill_manual(values  = sex_colors, name = NULL) +
  scale_size_continuous(range = c(0.5, 3), guide = "none") +
  theme_classic(base_size = 10) +
  theme(strip.text = element_text(face = "bold.italic", size = 9),
        strip.background = element_blank(), panel.spacing = unit(0.6, "lines"),
        legend.position = "top",
        axis.title = element_text(face = "bold")) +
  labs(title = "Sex-stratified gene prevalence trajectories across pseudoprogression", x = "Pseudoprogression score", y = "Proportion expressing",
       subtitle = sprintf("Female n = %s | Male n = %s astrocyte nuclei",
                          format(sum(astro_multi$sex == "Female", na.rm=TRUE), big.mark=","),
                          format(sum(astro_multi$sex == "Male",   na.rm=TRUE), big.mark=",")))
```

## Supplementary Figure S2. Cognitive status comparison across all eight citrate metabolism genes.

```{r supp-cog, fig.width=6.9, fig.height=7.0, out.width="100%"}
cog_long <- donor_full2 %>%
  filter(!is.na(cog_label), cog_label != "Reference") %>%
  dplyr::select(donor_id, cog_label, all_of(paste0(all_genes, "_prev"))) %>%
  pivot_longer(cols = ends_with("_prev"), names_to = "gene", values_to = "prevalence") %>%
  mutate(gene = factor(gsub("_prev","",gene), levels = gene_order))

cog_wilcox_plot <- cog_wilcox %>%
  mutate(x_pos = 1.5)

ggplot(cog_long, aes(x = cog_label, y = prevalence, fill = cog_label)) +
  geom_boxplot(outlier.shape = NA, alpha = 0.7, width = 0.5) +
  geom_jitter(width = 0.15, size = 0.9, alpha = 0.5, color = "grey30") +
  geom_text(data = cog_wilcox_plot,
            aes(x = x_pos, y = Inf, label = sig),
            inherit.aes = FALSE, vjust = 1.5, size = 4) +
  facet_wrap(~gene, scales = "free_y", ncol = 2) +
  scale_y_continuous(labels = percent_format(accuracy = 1)) +
  scale_fill_manual(values = c("No dementia" = "#4575B4","Dementia" = "#D73027"), name = NULL) +
  theme_classic(base_size = 10) +
  theme(strip.text = element_text(face = "bold.italic", size = 9),
        strip.background = element_blank(), 
        axis.text.x = element_text(size=9, face = "bold"),
        axis.title.x = element_blank(), legend.position = "top",
        axis.title = element_text(face = "bold"),
        panel.spacing = unit(0.6,"lines")) +
  labs(title = "Comparison across citrate metabolism genes", y = "Proportion expressing",
       subtitle = "Donor-level; n = 42 No dementia, 42 Dementia; Wilcoxon, BH-corrected")
```

## Supplementary Figure S3. SLC13A5 astrocyte trajectory breakpoint and per-supertype pseudoprogression correlations.

```{r supp-seg-stype, fig.width=7, fig.height=9, out.width="100%"}
# Panel A: 20-bin trajectory with segmented fit overlay
seg_pred <- data.frame(pseudo_mid = seq(min(astro_20bin$pseudo_mid),
                                         max(astro_20bin$pseudo_mid), length.out = 200))
seg_pred$fit <- predict(seg_fit, newdata = seg_pred)

p_seg <- ggplot(astro_20bin, aes(x = pseudo_mid, y = prop_gt0)) +
  geom_point(aes(size = n_cells), color = "#00B9D2", alpha = 0.75) +
  geom_line(data = seg_pred, aes(y = fit), color = "#4A46A0",
            linewidth = 0.9, linetype = "solid") +
  geom_vline(xintercept = seg_fit$psi[, "Est."], color = "#4A46A0",
             linetype = "dashed", linewidth = 0.6) +
  scale_y_continuous(labels = percent_format(accuracy = 1)) +
  scale_size_continuous(range = c(1, 5), name = "n nuclei") +
  theme_classic(base_size = 10) +
  theme(legend.position = c(0.90, 0.90), 
        legend.text = element_text(size = 8),
        axis.title = element_text(face = "bold"),
        legend.key = element_blank()) +
  labs(title = "SLC13A5 astrocyte trajectory breakpoint", x = "Pseudoprogression score", y = "SLC13A5 prevalence (astrocytes)",
       subtitle = sprintf("Breakpoint: %.3f (SE = %.3f)\nSlope before = %.4f, after = %.4f",
                   seg_fit$psi[,"Est."], seg_fit$psi[,"St.Err"],
                   summary(seg_fit)$coefficients["pseudo_mid","Estimate"],
                   summary(seg_fit)$coefficients["pseudo_mid","Estimate"] +
                     summary(seg_fit)$coefficients["U1.pseudo_mid","Estimate"]))

# Panel B: Per-supertype SLC13A5 Spearman forest (prevalence only)
b1_plot <- b1_results %>%
  mutate(ci_lo = tanh(atanh(rho) - 1.96 / sqrt(n_cells - 3)),
         ci_hi = tanh(atanh(rho) + 1.96 / sqrt(n_cells - 3)),
         label = case_when(p_fdr < 0.001 ~ "***", p_fdr < 0.01 ~ "**",
                           p_fdr < 0.05  ~ "*",   TRUE ~ "ns"),
         supertype = factor(supertype, levels = rev(sort(unique(supertype)))))

p_b1 <- ggplot(b1_plot, aes(x = rho, y = supertype, color = supertype)) +
  geom_vline(xintercept = 0, linetype = "dashed", color = "grey50") +
  geom_errorbarh(aes(xmin = ci_lo, xmax = ci_hi), height = 0.25, linewidth = 0.6) +
  geom_point(size = 3) +
  geom_text(aes(x = ci_hi + 0.015, label = label), hjust = 0, size = 3.5, color = "grey30") +
  scale_color_manual(values = stype_colors, guide = "none") +
  scale_x_continuous(limits = c(-0.25, 0.25)) +
  theme_classic(base_size = 10) +
  theme(axis.text.y = element_text(face = "bold"),
        axis.title.x = element_text(face = "bold")) +
  labs(title = "Per-supertype pseudoprogression correlations", x = "Spearman rho (vs. pseudoprogression)", y = NULL,
       subtitle = "SLC13A5 binary expression; 95% CI via Fisher z; FDR-corrected")

(p_seg / p_b1) +
  plot_annotation(tag_levels = "A") &
  theme(plot.tag = element_text(face = "bold", size = 12))
```

## Supplementary Figure S4. Neuropathological and genetic associations across all eight citrate metabolism genes.

```{r supp-braak-apoe, fig.width=7, fig.height=9, out.width="100%"}
# Panel A: Braak Spearman forest for all 8 genes (donor-level)
braak_plot <- braak_spearman %>%
  mutate(ci_lo = tanh(atanh(rho) - 1.96 / sqrt(n - 3)),
         ci_hi = tanh(atanh(rho) + 1.96 / sqrt(n - 3)),
         gene  = factor(gene, levels = rev(gene_order)))

p_braak_forest <- ggplot(braak_plot, aes(x = rho, y = gene)) +
  geom_vline(xintercept = 0, linetype = "dashed", color = "grey50") +
  geom_errorbarh(aes(xmin = ci_lo, xmax = ci_hi), height = 0.25, linewidth = 0.6,
                 color = "grey40") +
  geom_point(aes(color = sig), size = 3) +
  geom_text(aes(x = ci_hi + 0.02, label = sig), hjust = 0, size = 3.5, color = "grey30") +
  scale_color_manual(values = c("***" = "#4A46A0","**" = "#00B9D2",
                                 "*"   = "#7B9ECE","ns" = "grey60"),
                     name = "FDR") +
  scale_x_continuous(limits = c(-0.60, 0.25)) +
  theme_classic(base_size = 10) +
  theme(axis.text.y = element_text(face = "bold.italic"),
        axis.title.x = element_text(face = "bold"),
        legend.position = "right") +
  labs(title = "Braak stage correlations across citrate metabolism genes", x = "Spearman rho (vs. Braak stage)", y = NULL,
       subtitle = "Donor-level prevalence; n = 84 donors; BH-corrected")

# Panel B: APOE4 Wilcoxon for all 8 genes
apoe_plot <- apoe_wilcox %>%
  mutate(gene = factor(gene, levels = rev(gene_order)),
         delta = median_pos - median_neg)

p_apoe_forest <- ggplot(apoe_plot, aes(x = delta, y = gene)) +
  geom_vline(xintercept = 0, linetype = "dashed", color = "grey50") +
  geom_errorbarh(aes(xmin = ci_lo, xmax = ci_hi), height = 0.2, color = "grey40") +
  geom_point(aes(size = abs(delta), color = sig)) +
  geom_text(aes(x = delta + sign(delta) * 0.003, label = sig), hjust = 0,
            vjust = -1.2, size = 3.5, color = "grey30") +
  scale_color_manual(values = c("***" = "#4A46A0","**" = "#00B9D2",
                                 "*"   = "#7B9ECE","ns" = "grey60"),
                     name = "FDR") +
  scale_size_continuous(range = c(2, 6)) +
  scale_x_continuous(labels = percent_format(accuracy = 0.1)) +
  theme_classic(base_size = 10) +
  theme(axis.text.y = element_text(face = "bold.italic"),
        axis.title.x = element_text(face = "bold"),
        legend.position = "right") +
  labs(title = "APOE4 effect across citrate metabolism genes", x = "Median prevalence difference (APOE4+ minus APOE4-)", y = NULL,
       subtitle = sprintf("Donor-level; APOE4+ n = %d, APOE4- n = %d; BH-corrected",
                          max(apoe_wilcox$n_pos), max(apoe_wilcox$n_neg)), size = "Abs(delta)")

(p_braak_forest / p_apoe_forest) +
  plot_annotation(tag_levels = "A") &
  theme(plot.tag = element_text(face = "bold", size = 12))
```
